# Supplementary material for: Artificial intelligence may offer insight into factors determining individual TSH level
Source: PLoS One. 2020 May 20;15(5):e0233336. doi: 10.1371/journal.pone.0233336 (PMC7239447; doi:10.1371/journal.pone.0233336)
Supplement: S1 Data — (XLSX) [file pone.0233336.s001.xlsx]

## Sheet: Thyroid1
SEQN	Free T4	TSH	Anti-TPO	T3	Weight	BMI	waist Circumference	Gender	Age	Ethnicity	Thyroid	Elderly
41509	0.8	5.076	0.8	157	101.3	34.28	114.5	M	48	H	2	0
41552	0.6	7.094	0.7	172	43.1	21.34	72.9	M	54	W	2	0
41563	0.8	6.063	1.1	141	76.1	29.54	106	F	46	W	2	0
41599	0.5	4.767	1.6	131	91.3	31.63	108.1	F	52	H	2	0
41636	0.6	4.958	3.1	79	67.6	26.44	99.3	F	61	M	2	0
41728	0.7	5.213	262.8	98	51.3	18.2	69.3	F	47	W	2	0
41756	0.9	4.632	47.9	157	73.8	29.56	90.6	F	60	M	2	0
41757	0.7	5.977	0.8	127	127.6	37.08	113.5	M	18	A	2	0
41761	0.7	5.191	26.2	92	55.3	23.05	77.6	F	54	W	2	0
41762	0.6	5.856	0.3	94	105	34.96	120.1	M	32	W	2	0
41864	0.8	5.727	0.7	149	108.6	32.64	115.2	M	44	M	2	0
41948	0.8	6.245	0.7	121	128.6	38.15	128.4	M	27	W	2	0
42127	1	4.835	2.4	141	77	28.77	106.4	F	60	H	2	0
42205	1.1	7.179	0.7	155	32.1	16.19	59.7	M	13	A	2	0
42212	0.7	5.74	1.7	96	94.4	32.02	104.3	M	50	W	2	0
42224	0.7	4.767	4.7	89	79.6	25.38	83.2	M	23	W	2	0
42304	0.7	5.4	9.9	112	85.5	34.21	105	F	26	W	2	0
42323	0.7	4.821	1.3	164	107.6	41.87	120.4	M	13	A	2	0
42431	0.8	6.697	1	98	71.9	29.28		M	42	W	2	0
42566	0.8	7.18	863	134	95.5	31.76	105.3	M	32	W	2	0
42596	0.7	8.748	585.5	98	72.9	31.8	101.5	F	59	H	2	0
42676	0.6	4.63	248.6	100	81.1	27.16	92.8	F	38	W	2	0
42719	0.7	4.525	2.4	125	139.2	39.51	132.7	M	17	W	2	0
42761	0.8	6.169	0.1	129	98	35.1	117.9	M	62	H	2	0
42835	0.9	4.722	0.7	114	90.1	27.47	105.7	M	64	W	2	0
42842	0.8	5.409	0.9	127	94.9	36.12	105.7	M	25	M	2	0
43133	0.7	4.633	7.1	134	99.8	28.45	105.6	M	46	W	2	0
43166	0.7	6.247	1.2	86	88.1	29.78	104.5	M	54	W	2	0
43198	0.8	5.339	0.2	109	80.1	24.13	90.5	M	24	W	2	0
43229	1	5.871	7.5	118	79.4	28.27	99.6	M	53	O	2	0
43338	0.8	4.675	612.7	162	51.6	18.86	67.8	F	26	W	2	0
43345	0.7	7.447	150	101	96.9	31.79	98.3	M	42	W	2	0
43424	0.9	7.888	0.7	126	58.1	23.48	78	F	37	W	2	0
43446	0.8	6.17	0.2	193	56.2	18.73	66.8	M	14	W	2	0
43517	0.8	6.005	1.3	124	78.1	32.47	94.2	F	33	O	2	0
43534	0.6	6.056	68.7	96	63.1	22.2	80.2	F	45	W	2	0
43579	0.7	4.623	0.4	134	58	21.56	76.5	M	28	H	2	0
43607	0.7	6.726	4.9	92	104.7	36.23		F	54	W	2	0
43621	0.7	4.962	0.4	120	56.7	21.58	85.5	M	61	M	2	0
43672	0.8	4.877	0.4	89	47.4	19.08	69.8	F	63	W	2	0
43793	0.6	4.968	0.6	87	86.6	30.83		F	39	W	2	0
43810	0.9	4.565	0.3	151	79.6	22.89	84.6	M	21	W	2	0
43889	0.8	4.926	1.2	147	135.3	40.49	127.8	M	27	W	2	0
43909	0.7	5.933	112.5	101	89.7	30.53	98.1	M	36	O	2	0
44012	0.6	4.848	110.6	162	100.7	35.13	112.1	F	48	W	2	0
44057	0.7	7.361	129.9	108	59.5	21.59	75.7	F	22	W	2	0
44127	0.8	7.815	65.4	139	70.7	20.93	77.5	M	17	M	2	0
44165	0.7	6.06	0.6	100	93.5	33.77	107.6	F	49	M	2	0
44203	0.7	6.348		99				F	35	M	2	0
44409	0.7	6.497	836.1	113	73.1	32.02	103.3	F	24	W	2	0
44450	1	6.134	2.5	106	58	23.32	75.9	F	62	H	2	0
44603	0.7	4.73	1.1	116	89.5	30.93	112.5	F	52	A	2	0
44635	0.8	6.164	0.6	169	80.4	29.71	103.9	M	13	M	2	0
44724	0.7	5.058	0.1	62	64.3	24.02	82.2	F	51	W	2	0
44866	0.7	5.088	0.4	132	68.6	22	90.4	M	59	W	2	0
44871	0.6	4.954	63.6	94	124	50.43	139.1	F	52	H	2	0
45009	0.8	7.435	167	108	86.9	30.39	105.5	F	60	W	2	0
45048	0.6	7.107	0.4	139	62.6	19.69	78.5	F	16	W	2	0
45053	0.8	8.089	47.5	218	152.5	43.01		M	25	W	2	0
45138	0.8	4.702	0.3	106	63.3	26.69	80.8	F	32	W	2	0
45286	0.8	6.944	304.8	94	56	22.35	76	F	58	W	2	0
45290	0.9	4.774	0.5	123	95.5	36.75	115.5	F	15	W	2	0
45301	0.6	5.665	94	176	87.2	27.09	91.2	M	16	H	2	0
45463	0.5	5.887	1.8	119	90.4	32.26	104.2	M	61	M	2	0
45470	0.6	4.807	975.1	113	89.3	37.7	102.7	F	56	A	2	0
45534	0.6	4.889	824	105	156.9	52.91	158.2	F	55	A	2	0
45662	0.9	5.091	293.3	117	60.9	22.23	82.5	F	42	W	2	0
45733	0.8	4.867	0.2	181	110.9	46.28	126.6	F	59	A	2	0
45759	0.8	5.396	0.9	125	91.4	36.24	104.5	M	30	M	2	0
45793	0.6	4.839		109	83.1	33.63	103.7	F	34	M	2	0
45837	0.6	5.145	343.3	106	96.8	38	107	F	39	A	2	0
45839	0.7	5.185		84	56.5	20.21	77	F	44	W	2	0
45943	0.7	6.768	0.3	101	82.2	25.23	90.5	M	57	A	2	0
45951	0.7	8.868	8.9	133	69.1	28.21	97.8	F	58	H	2	0
45952	0.7	5.064	93	131	98.9	31.82	104.3	M	52	H	2	0
45973	0.7	5.878	411.3	127	63.4	23.54	87.1	M	53	H	2	0
46082	0.7	4.69	0.4	128	100.5	29.81	102.2	M	34	W	2	0
46180	0.7	6.877	1014.7	142	101.6	39.29	118.6	F	50	M	2	0
46372	0.8	5.29	0.2	94	74.4	24.24	89	F	62	W	2	0
46375	0.7	5.605	1.8	150	98.1	29.26	107	M	49	W	2	0
46633	0.8	5.174	1.7	199	42.7	18.38	71.1	F	33	W	2	0
46647	0.8	8.734	10.9	163	79.6	31.05	103	F	38	W	2	0
46659	0.5	8.571	0.2	79	85.4	32.38	102.4	F	48	W	2	0
46677	0.6	4.703	1.9	113	116.1	33.85		M	46	W	2	0
46819	0.9	4.911	0.4	139	105.8	41.17	134.8	F	58	M	2	0
46900	0.9	4.816	0.6	138	89.2	27.78	102.8	M	54	W	2	0
46962	0.8	7.003	0.9	118	79.7	23.67	93	M	37	W	2	0
46980	0.9	8.324	70.2	149	58.8	21.11	75.9	F	24	W	2	0
47027	0.9	5.636	0.8	152	45.8	18.72	64.5	F	12	A	2	0
47096	0.8	4.868	1.1	115	59.3	22.99	83	F	46	W	2	0
47111	0.7	5.235	545.7	121	69.5	22.64	92.1	M	47	W	2	0
47141	0.6	4.864	0.7	91	65.3	22.28	92.6	M	51	H	2	0
47233	0.6	5.226	0.6	78	69.3	31.13	105.2	F	61	M	2	0
47280	0.7	4.574	0.8	109	77.2	29.06	94.1	F	45	W	2	0
47303	0.7	5.94	521.8	106	74	33.6	91.7	F	56	H	2	0
47404	0.7	4.85	0.6	134	110.7	33.64	109.8	M	50	A	2	0
47416	0.7	4.799	0.2	143	151.2	45.7	146.4	M	36	M	2	0
47516	0.5	4.621	0.2	145	57.2	20.58	76.2	M	13	W	2	0
47538	0.7	7.776	0.6	132	60.3	21.09	82.9	F	28	W	2	0
47746	0.6	4.855		99	67.7	26.15	83.2	F	58	O	2	0
47775	0.8	5.013	1.3	156	86.5	30.65	101.3	M	26	W	2	0
47837	0.8	4.963	0.7	96	138.1	50.18	128.2	F	50	H	2	0
47860	0.6	5.273	0.2	114	63.4	21.81	79	M	52	W	2	0
47912	0.7	6.908	29.6	126	81.5	24.9	82.5	M	19	W	2	0
47924	0.4	7.688	193.3	136	70	25.25	87.5	F	38	W	2	0
47954	0.7	6.021	0.5	105	82.9	30.01	100.6	M	38	M	2	0
47987	0.9	5.777	0.9	114	87.7	33.17	108.3	M	45	H	2	0
47988	0.8	5.814	0.9	114	93	31.29	105.9	M	38	H	2	0
48089	0.6	5.453	0.2	105	119.4	35.04	121.7	M	40	W	2	0
48107	0.8	8.6	728.9	111	133.3	45.43	125.8	F	25	A	2	0
48147	0.7	4.932	1.3	162	80	34.4	108.3	M	12	M	2	0
48150	0.9	5.073		115	108	34.12	117.9	M	36	W	2	0
48366	0.5	7.086	250.5	95	65.9	25.3	83.5	F	33	W	2	0
48374	0.8	4.575		102	57.6	21.42	77.3	F	50	M	2	0
48382	0.6	4.569	236.8	106	35.2	15.48	59.1	F	36	M	2	0
48615	0.7	6.277	0.3	137	90.3	31.69	109.6	F	19	W	2	0
48621	0.5	5.521	767.6	87	60.5	23.99	84.9	F	40	M	2	0
48744	0.7	4.615	3.4	162	76	21.94	90.5	M	60	W	2	0
48810	0.8	4.577	0.4	158	46.7	17.6	68.1	M	13	W	2	0
48897	0.6	6.029	428.3	148	64	26	96.7	F	31	O	2	0
48918	0.9	4.511	1.2	137	55.2	19.79	79.6	M	13	H	2	0
49050	0.8	4.677	503.3	97	102.3	30.31	115.6	M	61	W	2	0
49158	0.9	6.105	1	95	60	28.46	97.5	F	38	M	2	0
49184	0.9	5.549	0.9	120	58.6	22.61	76.5	M	44	H	2	0
49256	0.8	8.102	246.2	134	85.9	27.42	105.4	M	58	W	2	0
49294	1	5.085	2.9	78	46.2	20.05	75.7	F	59	W	2	0
49433	0.7	6.95	571.5	101	112.6	32.1	121.6	M	60	W	2	0
49546	0.7	6.386	89.2	71				M	60	W	2	0
49554	0.6	5.087	0.2	80	55	21.7	81.2	F	33	M	2	0
49642	0.7	7.577	2.8	109	144.6	51.11	144.4	F	46	W	2	0
49739	0.8	5.322	0.3	168	88.1	33.45	114.4	F	32	W	2	0
49749	0.8	5.874	2.7	80	61	21.66	79.8	F	60	O	2	0
49789	0.8	4.514	0.9	87	46.9	18.55	65.9	F	15	A	2	0
49868	0.7	7.03	0.4	110	69.1	24.22	85.2	M	40	O	2	0
50040	0.8	4.966	567.8	136	70.9	25.61	88.4	F	56	W	2	0
50070	0.8	5.323	0.8	128	83.6	25.95	101.5	M	51	W	2	0
50072	0.6	5.47	8.9	118	65.2	25.12		M	64	O	2	0
50194	0.7	5.377	303.1	119	60.2	26.16	91.5	F	61	M	2	0
50225	0.6	6.969	389.6	104	99.3	36.52	110	F	36	W	2	0
50357	0.8	5.802	93.6	110	76.6	22.19	87.4	M	43	W	2	0
50420	0.7	5.096	0.2	118	140.3	53.26	145.6	F	25	W	2	0
50524	0.9	5.881	6.8	105	67.5	24.85	90.2	F	18	W	2	0
50554	0.7	8.09	1.1	110	79	33.62	95.4	F	62	A	2	0
50556	0.7	4.651	0.5	96	101	33.13	117.3	M	59	A	2	0
50591	0.8	4.895	0.5	98	91.4	28.21	102	M	37	W	2	0
50641	1	6.938	0.8	83	131.6	48.99	148.1	F	64	M	2	0
50689	0.7	6.656	14.3	100	86.6	26.32	90.5	M	42	W	2	0
50712	0.5	5.148	124.7	146	102.9	34.22	115	M	60	W	2	0
50872	0.6	6.477	5.4	102	79.7	26.97	94.8	M	42	W	2	0
50935	0.6	7.115	38.5	123	80.3	27.59	103.8	M	55	W	2	0
51023	0.7	4.65	2	82	81.8	28.88	98.9	M	57	O	2	0
51045	0.6	7.326	0.2	87	83.4	25.46	88.7	M	36	A	2	0
51059	0.8	8.461	776.8	115	82.6	25.05	95.2	M	39	W	2	0
51124	1	6.132	0.2	135	83.9	29.76	108	M	63	M	2	0
51258	0.5	4.561	0.4	97	82.5	28.28	103.5	F	56	A	2	0
51278	0.9	4.589	0.2	130	140.4	50.1	137.4	F	33	W	2	0
51364	0.8	4.822	0.6	133	140.6	40.95	139.2	M	29	M	2	0
51393	0.6	4.949	1.2	105	58.5	20.53	91.4	F	36	W	2	0
51422	0.8	4.763	0.4	144	136.3	46.23	142.9	M	29	M	2	0
51451	0.9	5.247	2.6	171	96.4	36.42	106	F	63	W	2	0
51455	1.1	4.594	0.2	132	95.9	30.75	110.5	M	21	W	2	0
51584	0.9	5.028	2.1	109	107.4	33.63	128.4	M	57	W	2	0
51616	0.9	4.99	24.2	111	142.6	42.4	140.5	M	60	W	2	0
51780	0.7	6.435	0.7	113	53.9	21.03	76.7	F	54	W	2	0
51851	0.7	4.741	0.7	136	60	27.32	90.7	F	46	M	2	0
52093	0.83	7.24	1	142	113	39.28	123.9	F	15	M	2	0
52106	0.7	5.949	0.6	123	69.8	26.37	94	F	50	W	2	0
52215	0.8	6.855	0.6	132	68.2	24.81	101.6	F	63	M	2	0
52256	0.78	5.97	0.7	109	52.1	20	75.7	F	34	M	2	0
52388	0.8	5.06	0.9	176	61.5	21.06	78	M	15	H	2	0
52552	0.7	4.543	0.3	164	91	35.95	117.2	F	29	W	2	0
53005	0.66	7.43	2.3	124	99.3	31.59	112.2	M	46	H	2	0
53381	0.9	4.893	0.3	110	67	23.32	91.4	M	59	W	2	0
53555	0.7	4.641	14.7	95	99.9	30.9	102.5	M	50	W	2	0
53800	0.7	5.24	0.3	153	73.9	28.55	95.2	M	32	M	2	0
53933	0.58	4.58	1.9	129	80	30	107.2	F	58	M	2	0
53949	0.9	4.847	0.6	104	78.5	30.02	108.5	M	48	H	2	0
53995	0.7	7.622		97	119.1	44.72	140.4	F	62	W	2	0
54491	0.6	5.149	1.5	96	203	58.18	168.7	M	63	W	2	0
54583	0.9	7.3	170.7	86	99.6	40	125	F	64	W	2	0
54919	0.85	4.57	12.3	159	65.7	22.79	87	M	38	H	2	0
55783	0.7	6.88	447	155	82.2	28.99	91.8	F	52	W	2	0
56092	0.8	5.413	70.1	124	60.9	19.95	74.5	F	17	W	2	0
57025	0.72	7.64	0.6	87	71.4	27.68	94.5	M	64	H	2	0
57377	0.68	9.49	176.2	98	70.6	28.68	84.4	F	36	W	2	0
57560	0.6	7.298	1.9	107	87.7	28.12	105.6	M	61	M	2	0
57947	0.88	4.95	442.3	124	78.8	28.46	92.8	M	23	M	2	0
58094	0.71	5.31	73.3	94	83.8	24.17	93.6	M	50	W	2	0
58162	0.6	4.68	2.4	112	122.6	45.47	135	F	32	W	2	0
58267	0.9	4.682	1	142	100.3	31.34	104.3	M	32	O	2	0
58456	0.6	7.969	35.9	101	87.5	27.28	98.2	M	38	W	2	0
58872	0.8	5.6	206.5	136	122.5	41.46	122.3	M	31	W	2	0
59291	0.8	4.848	130.9	115	71.4	27.79	105	F	30	W	2	0
59688	1.2	8.087	416.3	95	170.2	67.83	163.5	F	39	W	2	0
59716	0.66	5.13	812.9	107	79.1	24.85	89.7	M	41	W	2	0
59938	0.7	5.041	1	96	84	28.69	95	M	50	M	2	0
60328	0.7	8.84		137	131.2	44.66	135.1	F	39	M	2	0
60666	0.8	4.757	5.1	90	76.8	25.9	93.4	F	59	W	2	0
61550	0.7	6.411	2.1	91	140.8	50.49	155.8	M	62	W	2	0
61952	0.65	6.67		115	53.5	21.96	82.3	F	29	M	2	0
62456	0.74	6.82	0.3	122	93.9	29	88.2	M	17	A	2	0
62919	0.77	7.24	655	100	47.7	20.6	76.8	F	34	W	2	0
62971	0.95	5.12	75.2	125	110.4	37.9	127	M	53	W	2	0
63150	0.85	6.15	6.3	123	89.5	22.5	84.3	M	19	W	2	0
63777	0.89	8.83	26.6	102	84.9	33.5	98.7	F	41	W	2	0
63867	0.66	5.18	0.5	157	69.4	26.3	92.5	F	35	W	2	0
65067	0.81	5.62	41.2	92	52.6	21	74	F	42	W	2	0
65069	0.84	5.83	3	96	59.7	24.7	79.6	M	62	M	2	0
65113	0.75	4.66	0.18	125	74.1	24.2	87.9	M	43	O	2	0
65191	0.86	4.55	0.5	100	47.2	18.2	73.9	F	30	O	2	0
66056	0.8	5.93	2.7	66	65.8	21.5	77.9	F	57	A	2	0
66556	0.77	5.99	0.18	102	124	31.2	122.7	M	60	W	2	0
66640	0.85	6.01	71.1	140	95	38.6	112	F	32	W	2	0
66808	0.75	4.92	0.18	93	91.2	31.3	107.6	M	63	A	2	0
66954	0.68	7.54	0.8	120	64.6	24.5	88.9	F	27	W	2	0
67607	0.64	5.27	4.7	113	54.7	22.6	82.7	F	63	O	2	0
67701	0.64	7.8	955.7	121	107.1	35.3	115.3	M	54	H	2	0
67941	0.84	9.76	3.7	125			89.6	F	26	W	2	0
68043	0.84	4.97	272	132	65.5	23.3	78.5	F	32	W	2	0
68250	0.95	9.32	43.8	101	77.3	33.8	105.1	F	50	W	2	0
68354	0.81	7.36	1	129	73.1	25.5	94.8	M	45	O	2	0
68711	0.88	4.8	0.5	86	81.3	26.7	82.6	M	26	O	2	0
68907	0.79	4.84	0.4	288	80.4	32	96	F	26	W	2	0
69057	0.73	6.11	0.4	132	71.3	30.9	91.6	F	39	M	2	0
69316	0.87	5.78	1	108	46.9	17.1	70.4	F	17	O	2	0
69704	1.06	4.66	0.18	190	66.9	23.4	86.9	M	30	W	2	0
69822	0.68	5.27	0.3	122	60.9	22.3	84.9	M	64	O	2	0
69984	0.85	4.6	1	111	84.4	31.6	95.7	F	16	M	2	0
70119	0.73	7.55	0.4	117	73.5	25.7	87.2	M	19	W	2	0
70161	0.98	4.9	0.5	134	136.9	44.9	137	M	34	M	2	0
70611	0.93	4.57	0.9	159	93	37.4	116.5	F	12	W	2	0
70865	0.96	5.5	197.2	128	94.8	30.9	108.5	M	45	W	2	0
71234	0.61	4.62	991.4	112	94.7	30.8	99.6	F	47	W	2	0
71605	0.7	4.65	1.4	132	71.9	26.4	86.2	F	38	W	2	0
41516	0.6	6.262	0.1	90	95.3	36.95	126.4	F	74	W	2	1
41642	0.6	5.035	0.2	78	66.6	27.16	89.7	F	73	W	2	1
41675	0.6	4.968	0.1	104	61.4	24.53	94.2	F	71	W	2	1
42041	0.9	5.946	0.9	84	61.2	22.62	87.2	M	80	W	2	1
42157	0.8	4.866	0.6	95	72.2	28.42	98.3	F	67	W	2	1
42683	0.6	4.8	66.2	75	101	33.98	118.8	M	75	W	2	1
42792	0.7	5.528	34.4	99	86.6	26.4	106	M	66	W	2	1
43330	0.9	7.626	0.2	94	102.9	39.45	125.9	F	72	W	2	1
43632	0.8	4.549	4.9	131	86.2	35.33	108.5	F	65	H	2	1
43824	1.1	6.756	2.2	187	72.4	26.08	89.9	F	79	W	2	1
43861	0.5	8.151	577.5	97	72.4	28.86	98.2	F	80	W	2	1
43945	0.6	7.375		176	89.5	31.12	111.5	M	70	W	2	1
43962	0.8	7.309	0.9	129	78.6	27.59	96	M	74	W	2	1
44104	0.8	5.302	0.1	61	74.3	32.07	104	F	80	W	2	1
44176	0.5	5.049	0.1	114	99	35.67	120.3	M	73	W	2	1
44345	0.6	5.387		92	53.8	20.08	72	F	74	W	2	1
44574	1.8	8.402	3.2	195	66.7	21.22		M	80	W	2	1
44648	0.7	7.405	0.3	81	88.9	29.6	116	M	80	W	2	1
44719	0.8	5.127	0.1	97	60.7	26.55	94	F	76	H	2	1
44905	1	6.885	32.8	107	55.3	22.96	84.5	F	74	W	2	1
45059	0.6	5.185	0.2	69	58.1	19.3	79.7	M	77	H	2	1
45088	0.7	5.955	18.2	105	86.3	37.85	104.9	F	73	W	2	1
45114	0.6	4.968	0.2	108	75.2	24.92	98.2	M	80	W	2	1
45118	0.5	5.978	2.1	131	91.1	34.63	120	F	77	W	2	1
45293	0.6	6.747	0.1	123	45.5	19.11	77.1	F	76	M	2	1
45343	0.7	5.457	48.6	98	80.7	29.97	103.5	M	78	W	2	1
45351	1.1	4.852	0.9	96	63.2	26.86	101.9	F	76	H	2	1
45664	0.6	5.47	311.5	125	56.2	22.12	87	F	72	W	2	1
45834	0.6	6.8	467	85	68.2	23.91	98.5	F	72	W	2	1
45957	0.7	6.125	1	109	73.8	29.49		F	77	W	2	1
45989	0.8	5.092	0.9	106	68.1	29.71	98.4	F	80	W	2	1
45992	0.9	7.027	0.3	118	100.3	41.91	134.2	F	75	W	2	1
45998	0.6	8.452	0.4	87	83.6	33.49	116	M	78	M	2	1
46051	0.7	6.283	86.7	95	66.8	29.14	104.8	F	80	W	2	1
46176	0.9	5.419	320.8	85	108.5	30.86	121.9	M	72	W	2	1
46236	1.1	7.737	0.2	111	59.7	27.63	92.7	F	80	O	2	1
46262	0.9	6.202	0.5	87	90.8	26.56	102.3	M	80	W	2	1
46322	1	7.734	1.1	77	55.8	20.65	83.7	F	80	W	2	1
46547	0.8	4.525	0.1	101	90	29.22	113.4	M	74	W	2	1
46756	0.7	5.236	789.2	111	73.9	28.44	110.4	F	77	W	2	1
46776	0.7	6.678	0.5	119	56.2	22.06	77	F	73	W	2	1
46814	0.7	5.471	1.6	87	124.7	44.5	138.3	F	71	W	2	1
46822	0.8	5.826	0.7	102	68.7	28.3	105	F	80	W	2	1
46995	0.7	6.538	4.3	95	58.7	26.87	92.5	F	79	W	2	1
47044	0.8	4.916	160.6	89	76.9	30.27	107.1	F	66	W	2	1
47106	0.8	4.523	0.6	86	112.2	35.33	127.4	M	72	A	2	1
47222	0.7	5.742	0.7	107	60.1	26.46	91.9	F	66	H	2	1
47272	0.8	6.654	2.5	111	68.7	26.77	101.4	M	78	W	2	1
47283	0.7	4.79	1.1	79	60.2	26.09		F	80	W	2	1
47363	0.9	4.589	5.2	92	95.9	40.18	118.4	F	75	H	2	1
47394	0.7	4.84	3	143	73	22.89	91.5	M	80	W	2	1
47505	0.7	4.629	0.5	78	83.2	28.06	102.5	M	78	W	2	1
47594	0.9	4.961	4.6	81	90.9	30.48	117.5	M	80	W	2	1
47601	0.7	5.144	1.4	85	67.8	27.44	95.2	F	80	W	2	1
47962	0.6	4.62	0.6	93	59.8	23.74	92	F	80	M	2	1
48005	0.9	4.679	0.1	68	72.8	31.14	107.5	F	73	W	2	1
48065	0.8	5.468	7.9	97	76.2	26.97	103.5	M	79	W	2	1
48162	0.9	9.524	12.9	89	39.2	16.77	62.5	F	80	W	2	1
48404	0.6	7.056	3	112	94.6	32.01	115.3	M	80	W	2	1
48408	0.7	4.928	0.8	133	66.4	26.6	94.4	M	66	H	2	1
48617	0.9	5.105	0.3	97	56.5	20.93	89	F	76	W	2	1
48632	0.6	6.412	1.5	81	117.3	32.77	118.1	M	73	W	2	1
48633	0.8	4.706	1	96	69.6	27.15	102	F	79	M	2	1
48641	1	6.381	3.7	127	86.6	27.86	119.7	M	80	W	2	1
48729	1	9.533	27	71	99.6	29.84	116	M	80	W	2	1
48876	0.7	4.515	0.9	130	86.3	37.95	110	F	69	H	2	1
48986	0.9	4.909	1	110	57	24.38	97.4	M	80	M	2	1
49003	0.7	6.668	0.7	81	88.7	32.74	115.4	M	71	W	2	1
49039	1	5.133	0.2	85	46.3	21.57	83.8	M	80	M	2	1
49181	0.6	6.953	0.7	104	61.2	21.71	89.9	M	80	W	2	1
49295	0.7	5.288	0.3	86	84.6	31.26	98.4	F	79	A	2	1
49398	0.7	5.455	31	99	84.4	31.38		M	79	W	2	1
49567	0.8	7.748	244.6	105	82.1	26.38	100.1	M	68	W	2	1
49591	1.1	9.086	90.3	74	70.8	23.3	93.5	F	74	W	2	1
49619	0.6	6.582	0.3	79	85.1	33.24	107.4	F	73	W	2	1
49704	0.9	4.783	0.6	123	78.7	31.41	101.1	M	69	W	2	1
50100	1	5.23	148.8	68	53.4	20.58	83.2	F	80	W	2	1
50169	0.9	6.738	34.1	89	86.2	30.18	108.4	F	67	A	2	1
50324	0.6	9.38	214.4	96	84.4	34.99	108.2	F	68	M	2	1
50375	0.7	7.04	0.5	73	78	30.62	115.5	F	71	W	2	1
50390	0.8	4.689	184.7	109	69.5	29.73	103.4	F	74	M	2	1
50545	0.7	5.554		98	72.9	25.65	99.2	F	71	W	2	1
50585	0.7	6.296	5.1	122	56.8	20.39	87.1	M	80	W	2	1
50887	0.9	6.774	0.8	50	56.9	19.5		M	80	A	2	1
50897	0.7	5.01	1	139	99.1	36.22	113	F	67	H	2	1
50934	0.8	5.069	0.8	72	65.3	25.57	88.8	F	76	W	2	1
50949	0.8	7.197	0.2	101	68.7	25.83	96.3	M	71	M	2	1
51280	0.8	6.249	0.5	82	102.1	35.25	128.2	M	73	M	2	1
51384	0.8	6.148	0.7	100	134.3	50.49	131.9	F	75	W	2	1
51407	0.7	4.723	0.5	91	78.5	29.29	111.2	F	80	W	2	1
51411	0.8	6.621	65.5	84	74.4	31.29	111.7	F	80	W	2	1
51478	1	5.812	0.3	80	81.5	26.01	104.6	M	80	W	2	1
51510	0.6	7.503	32.3	94	59.8	25.81	87.3	F	65	H	2	1
52212	0.6	5.93	361.5	128	61.2	25.84	88	F	65	H	2	1
52375	0.4	7.374	6.1	92	82.5	28.08	103.3	M	67	W	2	1
53408	0.7	4.899	0.6	114	72.9	25.02	99.3	M	79	H	2	1
53502	0.6	7.292	0.7	121	58.8	27.55	95	F	80	W	2	1
54077	0.9	5.657	83.8	102	77.3	29.64	107.9	F	71	W	2	1
54446	1	6.111	0.7	94	79	23.88	102.5	M	80	A	2	1
54730	0.89	4.64	101.4	151	62.8	23.55	95.9	F	78	W	2	1
55076	1.2	4.895	0.18	113	54.9	22.16	77.5	F	80	W	2	1
55102	0.6	5.18	5.4	91	128.3	39.51	128.4	M	67	W	2	1
55297	0.44	4.9	0.7	105	59.1	26.58	90.9	F	68	W	2	1
55523	0.81	9.81		180	57.1	25.11	87.5	F	72	W	2	1
55759	0.8	4.825	2.1	112	68.4	31.83	94.6	F	80	M	2	1
56334	0.7	6.113	14	111	75.1	26.64	106	M	80	W	2	1
56567	0.91	5.71	0.18	124	111.4	35.4	123	M	74	W	2	1
57697	1.1	9.407	106.1	58	51.2	23.73	73.7	F	80	W	2	1
58723	0.8	5.335	0.3	54	53.6	17.34		M	80	A	2	1
59196	0.92	6.58	119.6	84	68.2	26.25	88	F	65	W	2	1
59214	0.68	9.77	0.18	94	62.5	21.37	83.5	M	73	W	2	1
59707	0.8	5.106	0.7	106	97.3	32.14	116.1	M	72	W	2	1
60461	0.82	4.62	0.4	93	88.7	29.43	108	M	67	W	2	1
60638	0.7	4.861	195.6	87	106.9	34.43	121	M	67	W	2	1
60753	0.7	7.38	4.1	106	80.6	31.96	106	F	66	W	2	1
61411	0.79	5.6	2.3	124	64.7	22.49	85.2	M	72	W	2	1
61487	0.7	4.889	30.7	142	66.9	26.83	99	F	80	W	2	1
61913	0.83	4.61	3.9	101	56.1	26.9		F	80	W	2	1
61951	0.95	5.29	13.5	78	69.4	33.24	106.5	F	80	H	2	1
62178	0.87	5.35	34.8	106	85.9	28.5	112.5	M	80	W	2	1
62264	0.52	5.83	0.18	93	86.5	31.1	112	M	77	W	2	1
62883	0.75	6.65	45.9	105	60.2	25.1	89	F	80	W	2	1
64172	0.83	7.07	0.4	90	76.9	26.5	102	M	80	W	2	1
64450	0.7	5.03	0.9	88	77.5	24.6	107.2	M	80	W	2	1
65002	0.75	6.56	0.6	134	65.8	23	84.6	M	68	W	2	1
65885	1.03	5.3	0.18	121	79.1	21.9	101.6	M	69	W	2	1
66877	1.37	4.7	0.8	72	60.9	23.5	87.6	F	80	W	2	1
67275	0.83	5.24	10.4	91	70.9	23.8	95.4	M	77	W	2	1
68748	0.87	6.73	0.4	113	76.2	26.7	99	M	70	O	2	1
69088	0.65	4.75	2.2	142	99.3	38.2	116.5	F	67	H	2	1
41475	0.9	1.954	256.1	86	138.9	58.04	156.3	F	62	O	1	0
41479	0.7	1.993	0.9	106	65.7	27.56	95.4	M	52	M	1	0
41482	0.8	1.484	22.8	133	101.6	33.64	117	M	64	M	1	0
41485	0.8	1.293	0.4	118	64.8	25.99	89.7	F	30	H	1	0
41486	1.1	0.945	1.2	133	86.2	31.21	97	F	61	M	1	0
41489	1	1.944	6.9	123	91.8	36.59	109.2	F	40	M	1	0
41494	0.8	2.093	0.1	172	70.5	25.46	95.6	M	40	M	1	0
41495	0.8	1.295	1.7	113	87.2	25.53	106.9	M	61	W	1	0
41496	0.6	3.045	0.3	94	67.8	28.37	100.9	F	64	M	1	0
41499	0.7	0.927	0.3	145				F	17	M	1	0
41500	0.8	1.527	0.2	137	91.6	37.4	104.2	F	14	M	1	0
41502	0.7	1.321	0.5	127	82.4	29.13	95.4	M	29	M	1	0
41503	0.7	0.787	0.6	107	73.1	24.17	85.9	M	18	W	1	0
41504	0.9	1.739	0.2	166	74.3	23.32	95	M	63	W	1	0
41510	0.7	1.081	1.6	104	66.8	22.63	81.9	F	33	W	1	0
41511	0.8	1.356	11.9	94	78.8	26.15	93.5	M	35	M	1	0
41518	0.8	2.236	0.7	112	93	29.12	101.9	M	50	W	1	0
41523	0.7	1.318	0.4	144	103.1	31.23	104.2	M	28	A	1	0
41525	0.7	1.596	0.2	181	73.4	25.22	87.5	M	51	A	1	0
41526	0.8	2.181	0.2	180	79.5	25.84	97.2	F	64	W	1	0
41527	0.9	1.838	0.9	134	83.3	26.89	100.8	M	44	W	1	0
41530	0.8	1.481	17.6	92	56.4	20.2	75	F	16	M	1	0
41531	0.6	0.762	2.6	102	68.5	26.2	92.4	M	43	H	1	0
41534	1	0.595	1.7	81	112.7	41.05	113.4	F	37	O	1	0
41536	1	1.35	2.5	108	71.8	28.83	91.4	F	44	W	1	0
41537	1.1	1.597	0.4	143	69.8	26.53	83.2	F	16	W	1	0
41539	0.8	3.205	0.8	131	78	24.13		M	37	W	1	0
41541	0.7	1.278	3.4	128	109.7	35.7	115.8	F	43	W	1	0
41542	0.8	1.252	0.2	100	88.2	32.83	118.8	F	60	A	1	0
41545	0.7	2.864	0.3	112	65	28.36	90	F	40	M	1	0
41546	0.9	3.611	1.9	133	84.8	30.81	91	F	45	W	1	0
41547	0.8	1.415	1.3	135	116.7	32.7	118.6	M	49	W	1	0
41548	0.7	1.291	3.7	128	67.4	25.06	87.4	F	24	W	1	0
41549	0.7	1.454	0.8	137	107.6	35.01	124.7	F	61	A	1	0
41550	0.8	2.33	0.3	120	69.2	23.26	91.1	M	45	M	1	0
41553	0.8	1.354	0.4	121	85.7	36.47	101.3	F	15	A	1	0
41556	0.8	0.877	0.2	164	112.7	35.45	122.4	M	38	W	1	0
41558	0.7	0.634	0.4	145	77.7	31.72	88.2	F	50	A	1	0
41562	0.8	2.599	0.4	134	121.1	36.8	128.5	M	50	W	1	0
41567	0.8	3.243	0.2	119	78.9	25.47	100.2	M	51	H	1	0
41570	0.8	0.941	0.1	128	65.4	20.62	95	M	55	W	1	0
41572	1.1	0.677	0.7	107	59.4	19.82	76.4	M	17	W	1	0
41573	0.7	0.915	1.4	108	62.9	23.94	84.4	F	32	M	1	0
41574	0.7	1.7	0.4	125	78.2	25.16		M	57	W	1	0
41577	0.6	1.405	0.8	110				F	27	M	1	0
41584	0.9	1.741	23.5	132	49.8	18.61		F	16	W	1	0
41587	0.7	1.091	0.7	124	77.1	26.34	92.3	F	44	A	1	0
41590	1	1.091	0.6	103	82.5	24.39	90.8	M	25	M	1	0
41594	0.7	1.269	0.4	85	95	29.26	95.7	M	38	W	1	0
41597	0.7	1.871	0.7	105	67.4	23.6	86.8	M	61	H	1	0
41598	1.1	0.785	0.6	177	90.2	33.17	109	M	12	M	1	0
41605	0.7	2.779	1.9	115	83.1	29.69	89.2	F	36	W	1	0
41607	0.5	4.392	32.6	135	71.9	26.7	96.2	F	46	W	1	0
41615	0.9	1.272	0.2	99	75.1	26.96	90.8	F	17	W	1	0
41618	0.8	2.787	1	96	97.7	37.79	102.5	F	46	W	1	0
41619	0.8	1.558	0.4	123	114.4	40.58	130.2	M	20	M	1	0
41622	0.9	1.045	0.4	161	107.1	42.69	134.6	F	41	W	1	0
41623	1	0.736	0.3	91	106	36.17	108.5	M	29	A	1	0
41625	1	1.262	3.2	128	80.6	32.37	106	F	26	M	1	0
41626	0.7	1.867	0.2	107	82.4	27	87.8	M	24	H	1	0
41628	0.6	0.948	3.6	146	70.2	23.35	88.7	F	23	W	1	0
41629	0.8	1.603	1.1	109	48.3	20.8	72.9	F	23	H	1	0
41633	0.8	1.347	5.4	148	55.7	19.41	64.8	M	16	A	1	0
41635	0.7	1.625	1	116	64.3	22.43	79.5	M	19	M	1	0
41637	0.9	1.376	0.4	136	82.7	29.37	100.2	M	27	M	1	0
41640	0.7	1.239	0.5	152	68.9	26.35	95.2	M	13	W	1	0
41644	0.8	0.459	0.2	108	111.6	39.54		F	13	A	1	0
41648	0.5	3.239	1.7	94	75.1	28.51	100	M	58	W	1	0
41653	1.1	1.362	6.2	123	128.1	42.7		M	19	O	1	0
41656	0.7	1.407	0.6	143	97.6	39.2	110	F	14	M	1	0
41659	0.8	1.787	1.7	128	70.4	27.64	87.5	F	15	W	1	0
41663	1	2.483	1.7	138	70.7	29.89	97.3	F	32	M	1	0
41666	0.9	0.735	1.6	183	96	32.41	99.2	F	43	W	1	0
41670	0.8	0.877	0.2	132	91.6	30.43	96.9	M	27	A	1	0
41672	0.7	2.39	112.8	102	61.7	23.42	89.8	F	63	M	1	0
41674	0.7	2.191	0.3	113	74.5	23.05	84.2	M	25	A	1	0
41676	0.7	1.504	0.6	99	63.7	23.31	83.5	F	61	W	1	0
41678	0.6	1.057	0.2	120	60.4	22.27	71.7	M	17	A	1	0
41679	0.8	2.475	0.6	176	69.1	21.33	80.2	M	21	W	1	0
41681	0.9	1.14	0.4	118	70.5	24.95	76.4	F	14	W	1	0
41685	1	1.401	1.4	118	53.8	18.44	71.1	M	25	W	1	0
41687	0.6	2.852	0.7	130	72.8	24.21	91.4	M	31	M	1	0
41688	0.8	1.701	0.2	116	91	29.28	105.9	M	49	W	1	0
41689	0.8	2.108	0.6	163	63.1	25.28	84.8	M	12	M	1	0
41690	1	2.059	0.8	96	96.3	30.95	106.4	M	52	M	1	0
41691	1	1.174	1.1	127	99.4	31.98	113.2	M	60	W	1	0
41693	0.9	0.833	0.1	98	127.3	35.12	124.4	M	50	A	1	0
41694	0.9	0.713	1.8	134	62.2	26.06	88.9	F	60	H	1	0
41696	0.7	1.266	1.4	144	57.1	19.26	71	M	12	M	1	0
41697	0.6	0.95	1.9	118	72.4	29.98	94.3	F	28	H	1	0
41698	0.7	3.108	0.3	125	101.9	34.52	115.5	M	42	W	1	0
41699	0.7	1.777	1.3	111	152.2	41.12	133.7	M	51	A	1	0
41700	0.7	0.976	0.1	107	79.6	26.47	103.3	M	55	W	1	0
41701	0.6	1.582	1	114	67.9	26.46	83.9	F	13	A	1	0
41702	0.8	0.548	0.3	144	123.9	45.13	135.5	F	55	A	1	0
41704	0.8	0.595	2.7	133	72.8	23.42	77.6	M	16	M	1	0
41705	0.7	1.151	0.3	93	60.6	23.29	84.9	M	62	A	1	0
41708	0.7	2.086	154.5	97	71.7	26.15	90.6	F	37	W	1	0
41713	0.8	0.779	0.5	87	54.1	17.89	72.8	M	42	W	1	0
41719	0.9	2.143	0.5	158	135.4	45.5	133	M	18	M	1	0
41721	0.7	1.061	1.1	137	80.4	25.32	96.8	M	37	W	1	0
41722	0.8	1.337	0.4	127	57.7	20.71	76.2	M	15	H	1	0
41724	0.9	1.827	0.8	130	111.4	31.09	106.5	M	27	A	1	0
41727	0.8	1.289	0.4	174	81	31.44	90.4	F	22	W	1	0
41729	0.7	3.308	67	112	123.5	38.63	120.9	M	53	W	1	0
41730	0.9	0.792	0.2	103	75.5	28.49	98.7	M	35	M	1	0
41732	0.7	1.417	0.6	147	43.7	18.07	65.5	F	12	M	1	0
41733	0.5	1.223	14.1	115	100.6	34	107.4	M	38	W	1	0
41734	0.8	2.08	1	105	90.3	35.72	111.6	F	14	M	1	0
41736	0.9	2.122	0.4	90	72.3	21.92	80.9	M	14	W	1	0
41737	0.8	0.556	0.4	98	76.6	24.93	93.8	F	28	A	1	0
41748	0.9	1.404	3.3	134	70.8	28.91	94.5	F	62	M	1	0
41754	0.6	2.016	0.6	112	73.1	24.45	86.4	M	32	W	1	0
41758	0.7	2.421	0.5	148	59.7	23.09	79.9	M	28	M	1	0
41759	0.6	2.013	2.9	110	80.1	24	92	M	41	W	1	0
41764	0.9	2.762	0.3	89	75.3	26.09	91.8	M	54	W	1	0
41767	0.9	0.736	0.6	113	48	20.83	74.4	M	21	M	1	0
41768	0.7	0.657	12.6	116	64.9	28.5	93.7	F	57	M	1	0
41776	0.8	1.746	0.5	127	61.2	24.24	86.1	F	48	M	1	0
41778	0.8	3.072	0.2	150	77.9	27.27	87.3	F	14	A	1	0
41779	0.8	2.383	0.7	129	61	21.18	79	F	18	W	1	0
41780	1	4.028	1.7	135	136	47.06	130.4	F	64	W	1	0
41785	0.7	1.224	0.6	110	103.6	35.31	120.5	F	34	W	1	0
41788	0.7	1.457	0.1	116	54	20.45	81.5	F	38	W	1	0
41792	0.6	0.992	4.5	115	55.2	24.53	91.6	M	14	H	1	0
41793	1	2.592	0.3	155	143.4	39.23	143.4	M	43	W	1	0
41794	0.9	0.573	0.2	108	96.3	30.29	113.7	M	44	W	1	0
41798	0.6	0.898	0.5	124	67.3	21.29	67.2	M	16	A	1	0
41802	0.8	1.107	0.4	96	57.1	23.64	86.9	F	30	W	1	0
41804	1.1	0.767	0.3	131	60.9	22.7	79.9	F	14	M	1	0
41809	0.7	1.812	0.2	107	142	41.09	139.8	M	35	M	1	0
41813	1.1	1.385	4.6	124	64.5	23.49	87.6	M	28	M	1	0
41815	0.9	0.955	0.2	143	77.4	24.13	77.8	M	19	H	1	0
41818	0.8	0.899	3.7	111	49	20.11	78	F	16	M	1	0
41819	0.8	0.505	0.5	125	103.7	29.69	95.4	M	25	A	1	0
41822	0.9	2.078	4.5	114	121.1	35.58	115.4	M	21	H	1	0
41823	0.8	0.837	1.4	123	56.7	21.87	72.7	F	19	A	1	0
41824	0.9	1.469	0.3	135	50.2	21.11	68.7	F	15	H	1	0
41826	0.6	2.523	0.4	138	63.1	26.68	94.6	M	13	W	1	0
41828	0.6	3.456	0.2	83	53.8	22.6	82.4	F	15	M	1	0
41837	0.7	1.584	1.1	140	54.9	18.8	67	M	15	W	1	0
41838	0.8	1.808	0.5	103	93.4	36.21	106.6	F	58	W	1	0
41839	0.8	1.061	0.5	123	67.6	28.36	90	F	43	M	1	0
41842	0.8	2.217	0.8	142	84.2	28.69	94.5	M	21	M	1	0
41843	0.7	1.027	1.2	147	101.3	38.13	111	F	25	M	1	0
41844	1	0.422	0.2	135	83.9	33.06	93	F	36	W	1	0
41846	0.8	1.471	1.7	104	66.1	23.93	90.3	F	14	W	1	0
41850	0.9	1.906	0.3	116	66.2	24.05	83.5	M	19	M	1	0
41853	0.8	1.645	0.8	123	85.2	24.26	92.2	M	52	W	1	0
41855	0.8	1.555	0.5	110	73.2	24.26	84	M	21	W	1	0
41857	0.7	1.989	2.3	105	79.1	26.92	94.6	F	30	W	1	0
41858	0.7	1.686	0.3	90	65.1	20.83	84.4	M	60	W	1	0
41863	0.6	2.645	0.4	139	81.8	29.9	96.5	F	48	A	1	0
41866	0.8	1.744	1.4	156	48.9	17.53	68.4	F	14	W	1	0
41867	0.7	4.221	1.6	133	117.7	37.11	122.4	M	35	W	1	0
41870	1	1.117	1	76				M	59	M	1	0
41875	0.9	0.968	0.7	118	83	30.82	107.9	F	51	H	1	0
41878	0.8	1.611	0.5	93	69.9	27.03	87.7	F	46	W	1	0
41882	0.7	1.567	0.3	102	77.2	34.91	106.9	F	59	M	1	0
41883	1	1.983	1.1	117	129	59.13	130.2	F	42	H	1	0
41889	0.8	1.381	0.7	126	61.6	22.25	85.2	M	32	M	1	0
41893	0.8	4.278	0.6	145	65.4	20.48	69.5	M	18	A	1	0
41895	0.7	1.19	0.3	118	48.3	19.03	71	F	47	M	1	0
41896	0.8	4.027	0.5	175	61.5	20.41	81.6	M	53	W	1	0
41898	0.7	1.063	0.6	103	77.8	29.9	96.8	F	54	A	1	0
41899	0.8	0.576	0.3	84	82.7	27.5	93	M	35	M	1	0
41902	0.7	1.894	0.3	122	127.7	47.54	134.5	M	36	A	1	0
41907	0.9	1.291	0.6	107	71.7	31.24	88.4	F	23	H	1	0
41908	0.7	1.585	0.1	128	71.6	33.64	107.5	F	55	M	1	0
41910	0.9	0.994	0.6	133	70.8	26.07	83.9	M	16	M	1	0
41911	0.8	2.21	0.8	119	62	22.55	82.2	F	19	H	1	0
41912	0.7	0.923	1.3	90	104.8	46.52	128.4	F	56	A	1	0
41915	0.8	1.35	7.3	134	73	26.65	97	F	63	W	1	0
41918	0.9	1.583	0.3	82	64.4	24.18	93.1	F	53	W	1	0
41919	0.8	3.635	20.3	114	57.1	24.88	71	F	53	M	1	0
41921	0.7	1.946	0.8	151	79.9	27.65	104.7	M	60	H	1	0
41922	0.9	3.419	2.5	103	62.7	23.34	77.6	F	33	W	1	0
41923	0.8	2.52	0.2	88	62	25.77	95.5	F	60	W	1	0
41925	0.7	0.921	0.9	138	64.8	20	74.4	M	17	W	1	0
41926	0.6	1.588	1	105	88.8	28.44	101.6	M	49	W	1	0
41927	0.6	2.452	1.5	120	56.6	19.24	76	M	38	W	1	0
41929	0.8	0.451	0.6	117	110.1	40.25	106.2	F	44	A	1	0
41931	0.9	2.196	5.6	136	65.3	22.18	72.8	M	15	W	1	0
41934	0.7	1.758	0.9	91	82.2	24.52	93.1	M	41	A	1	0
41936	0.7	3.47	1.3	147	73.2	29.36	92.7	M	16	M	1	0
41941	0.7	1.459	2	167	57.6	21.29	74.5	M	13	M	1	0
41942	0.5	0.596	0.3	104	70.9	23.66	90	F	44	W	1	0
41944	0.8	1.7	0.9	106	72.3	27.86	94.5	F	39	W	1	0
41947	0.7	2.241	0.5	120	87.1	25.28	91.5	M	31	W	1	0
41949	0.6	2.099	0.7	123	72.4	26.31	93.8	F	18	M	1	0
41955	0.8	1.58	4.4	124	52.2	17.96	69.1	M	17	M	1	0
41958	0.8	1.8	0.7	137	67.3	24.54	85.2	M	26	M	1	0
41959	0.8	3.164	0.5	129	97.8	30.73	106.5	M	16	A	1	0
41961	0.7	2.991	0.6	115	88.3	30.45	107.5	M	46	W	1	0
41962	0.7	1.514	0.3	103	103.2	29.51	106.3	M	48	W	1	0
41964	0.9	1.627	0.3	105	116.2	36.47	122	M	42	W	1	0
41965	0.6	2.372	0.3	125	65.2	26.08	90.7	F	37	O	1	0
41966	0.7	0.864	0.4	98	61.8	21.36	87.1	M	62	O	1	0
41968	0.8	4.06	90.4	140	53.2	19.88	70.9	M	26	W	1	0
41969	0.7	2.309	1.4	102	83.3	32.58	99.2	F	61	W	1	0
41972	0.8	0.613	1.1	115	102.2	36.47	113.2	F	26	W	1	0
41981	0.7	4.162	486.2	111	124.7	48.47	129	F	55	M	1	0
41985	0.9	0.476	1.6	137	67.4	21.81	74.5	M	16	M	1	0
41988	0.6	3.41	0.2	126	61.7	23.95	77.7	F	52	W	1	0
41989	0.7	2.069	0.7	157	50.3	17.59	65.5	M	13	A	1	0
41990	0.7	0.806	0.3	159	97.4	37.86	109.7	M	45	M	1	0
41993	0.8	1.946	0.3	109	50.6	19.67	73.2	F	59	W	1	0
41994	0.9	1.134	0.2	127	82.6	33.13	106.7	M	17	W	1	0
41997	0.9	1.627	0.5	181	97.8	37.87	109.8	M	12	M	1	0
41998	0.7	0.731	0.6	120	75.9	24.84	82.4	M	20	A	1	0
42000	1	1.426	0.1	122	67.9	22.48	86	M	51	W	1	0
42001	0.8	3.087	0.7	134	89.6	25.62	96.7	M	22	W	1	0
42002	1	1.381	0.6	101	96.8	31.25	110.2	M	52	A	1	0
42004	0.7	0.842	0.2	100	87.8	33.05	106	M	52	M	1	0
42009	0.8	2.671	2.2	124	84.7	31.84	106.3	F	38	W	1	0
42010	0.8	1.627	0.6	121	69.2	23.47	84.2	M	24	M	1	0
42011	0.7	0.75	0.8	241	74.6	28.04	84.8	M	12	A	1	0
42016	0.8	1.026	0.7	139	85.4	25.61	94.2	M	24	W	1	0
42018	0.8	3.023	5.6	111	75.9	27.64	103.5	M	62	M	1	0
42021	0.9	1.574	0.7	152	73.3	26.03	89.9	M	44	M	1	0
42022	0.7	0.788	0.4	111	56	21.5	74.4	F	14	H	1	0
42023	0.6	1.478	0.9	104	58.7	24.31	92.1	F	30	M	1	0
42024	0.8	0.852	0.6	104	75.1	23.49	88.2	M	36	W	1	0
42025	0.7	3.282	1.2	97	76	29.95	96.4	F	43	A	1	0
42028	0.6	1.203	0.6	102	59.1	17.96	76.8	M	45	A	1	0
42030	0.7	1.545	0.2	125	54	20.63	70.1	F	33	W	1	0
42034	0.9	0.583	0.4	111	67.6	21.8	79.2	M	29	O	1	0
42035	0.7	3.095	2.3	109	90.5	34.4	110.6	M	51	H	1	0
42040	0.7	1.562	0.4	127	64.4	21.64	75.2	M	19	H	1	0
42043	0.9	1.533	14.9	138	87.6	32.02	106.8	M	38	M	1	0
42044	0.9	1.903	1.6	112	46.6	19.78	66.5	F	13	H	1	0
42045	0.7	1.714	0.5	130	90.3	26.3	97.9	M	53	W	1	0
42048	1.1	1.491	0.6	131	89	32.97	105.7	M	50	O	1	0
42049	0.9	1.747	0.9	126	88.3	28.09	101	M	44	W	1	0
42050	0.6	1.466	0.6	101	74.5	26.49	90.6	M	52	W	1	0
42052	0.8	0.66	0.8	92	107.9	44.68	127.5	F	33	M	1	0
42053	1	1.382	4.3	90	60.9	23.38	80.7	F	38	M	1	0
42055	0.9	1.075	0.6	110	110.1	40.54	135.9	F	27	M	1	0
42056	0.9	1.112	1	90	90.6	33.81	109.3	F	57	W	1	0
42057	0.9	3.035	888.7	110	131.8	40.5	137.2	M	37	W	1	0
42059	0.5	1.211	0.7	120	84	24.76	94.1	M	46	W	1	0
42061	0.8	1.389	0.3	108	102.8	36.47	109.7	F	23	M	1	0
42062	0.7	1.249	696.8	111	71.7	24.32	83.2	M	30	W	1	0
42065	0.8	1.342	0.2	108	63.8	28.02	94	F	59	M	1	0
42068	0.8	1.337	0.6	110	65.8	23.82	74.5	M	16	A	1	0
42071	1.1	1.309	0.6	122	81	27.06	94.3	F	44	W	1	0
42072	0.6	1.827	0.4	131	81.3	25.26	86.8	M	19	A	1	0
42073	0.8	2.905	87.5	115	79.1	28.13	99.7	M	42	M	1	0
42075	0.8	0.53	0.8	127	98.7	33.09	113.4	M	46	W	1	0
42077	0.8	1.457	1.3	134	91.1	28.05	114.6	M	49	W	1	0
42080	0.7	2.013	0.6	148				M	16	W	1	0
42082	0.8	2.986	1.4	140	72.5	23.14	80.2	M	33	A	1	0
42085	0.7	1.909	0.2	109	49	17.85	70.6	F	57	W	1	0
42087	0.8	1.773	0.4	150	142	48.34	132.8	F	32	A	1	0
42091	0.8	1.091	1.5	124	62.6	21.14	74.5	M	22	W	1	0
42094	0.6	2.068	0.7	135	72.4	31.09	101.5	F	55	A	1	0
42096	0.8	1.106	0.9	87	78.4	28.66	93.4	M	35	O	1	0
42097	0.8	1.501	0.9	156	57.1	18.43	68.7	M	13	M	1	0
42098	0.7	0.71	0.2	128	59.2	19.37	75	M	13	A	1	0
42100	0.6	2.986	0.2	114	97.5	31.37	103	M	32	H	1	0
42101	0.7	1.05	0.5	94	75.2	24.98	85.8	M	15	O	1	0
42106	0.8	2.099	3.3	122	106.3	33.97	112.1	M	46	A	1	0
42108	0.5	1.445	0.3	96	81.7	34.99	105	F	44	W	1	0
42109	0.7	0.884	3.6	104	57.4	19.96	74.4	F	29	O	1	0
42110	0.9	0.458		134	81.3	35.28	102.1	F	52	H	1	0
42111	0.7	1.865	1.2	139	83	26.95	101.1	M	30	W	1	0
42118	0.7	0.704	2	117	54.1	21.73	79.8	F	23	W	1	0
42119	0.7	1.82	0.8	180	97	37.42	121.6	F	38	W	1	0
42121	0.8	1.093	0.4	155	85.9	32.73	107.2	F	16	W	1	0
42123	0.7	1.035	0.2	136	76.8	26.51	94.3	M	61	H	1	0
42126	0.8	2.343	0.6	136	98.2	31.38	108.4	M	50	W	1	0
42130	0.6	2.295	0.3	101	69.1	23.33	85.3	F	41	W	1	0
42132	0.6	2.04	0.2	112	112.1	45.48	121.2	F	37	W	1	0
42133	0.9	1.649	0.1	139	73.3	31.03	99.4	F	63	M	1	0
42134	0.7	1.526	1.3	127	45.2	22.74	70.4	F	27	M	1	0
42135	0.8	0.898	0.4	109	73.9	23.72	91.7	M	50	W	1	0
42137	0.7	0.526	0.5	105	76.6	24.96	92.4	M	39	W	1	0
42139	0.9	1.07	0.2	141	123.9	46.69	124.9	M	18	M	1	0
42141	0.9	0.591	0.4	118	48.2	17.9	64.4	F	16	A	1	0
42143	0.8	2.655	0.7	143	69.6	28.82	90.3	F	53	W	1	0
42144	0.7	2.154	15	126	55.2	23.74	91	F	51	M	1	0
42145	0.7	2.16	432	158	56.2	18.93	69.7	M	16	W	1	0
42146	1	0.792	0.6	105	72.1	24.4	89.9	M	55	M	1	0
42150	0.7	2.289	0.2	167	37.2	16.45	66.9	F	12	W	1	0
42151	0.6	1.15	1.3	142	85	31.03	105.6	F	32	H	1	0
42152	0.7	2.646	1.3	106	92.1	32.06	110.4	F	49	A	1	0
42159	0.7	1.136	0.4	140	67.3	24.19	86.5	F	43	W	1	0
42160	0.8	1.414	1.9	115	73.1	30.47	98.3	F	43	M	1	0
42163	0.9	0.792	1	140	132.8	43.36	131.1	M	24	H	1	0
42164	0.9	0.55	0.2	87	73.6	29.11	99.8	M	60	M	1	0
42166	0.9	2.241	0.3	134	78.6	24.89	88.1	M	22	A	1	0
42168	1	1.291	0.6	112	49.9	18.58	73.6	F	23	H	1	0
42171	0.7	0.909	3	112	103.8	37.71	119	M	41	H	1	0
42173	0.8	0.838	1.7	102	92.2	27.14	101.5	M	50	O	1	0
42175	0.8	3.134	0.3	146	55.4	20.3	74.1	F	31	W	1	0
42177	0.7	2.257	0.5	91	87	34.85	107.5	F	34	M	1	0
42179	1	1.209	1.8	121	127.9	41.67	131	M	30	W	1	0
42183	0.8	2.144	0.2	91	77.6	26.91	100.2	F	41	W	1	0
42185	0.8	2.412	0.4	185	93.1	29.78	114.6	M	57	W	1	0
42187	0.7	2.054	0.1	130	69.5	24.33	89.5	F	52	A	1	0
42189	0.8	1.017	0.8	103	66.1	25.76	93.1	M	50	M	1	0
42193	1	1.464	0.3	113	112.6	37.8	129.6	M	61	W	1	0
42198	0.8	0.935	0.5	110	98.6	37.94	107.9	F	26	M	1	0
42199	0.8	3.025	0.7	122	52.9	19.08	72.2	F	20	W	1	0
42201	0.8	0.855	0.7	117				M	34	O	1	0
42202	0.8	1.047	0.5	105	55.3	19.39	67.6	F	30	W	1	0
42204	0.7	0.486	0.6	146	71.7	26.11	80.5	F	17	M	1	0
42206	0.8	1.288	0.1	125	69.9	31.78	100	F	56	M	1	0
42209	0.8	1.322	1.3	109	74.1	24.9	84	F	17	W	1	0
42210	0.8	1.957	4.2	164	82.9	31.47	100.2	F	25	W	1	0
42211	0.7	1.693	0.4	86	67.2	25.57	90.1	F	61	W	1	0
42213	0.8	1.137	0.3	105	42.2	16.38	61.7	F	15	W	1	0
42214	0.9	1.248	5.1	169	51	20.98	71.4	F	16	W	1	0
42219	0.9	2.638	0.8	130				F	18	W	1	0
42227	0.6	1.162	0.6	171	59.8	21.14	76.2	M	12	W	1	0
42232	0.8	3.584	0.6	102	79.3	31.77	99.5	F	61	H	1	0
42234	0.5	1.259	0.9	82				M	56	W	1	0
42237	0.7	1.698	0.8	105	70.9	23.77	93.5	M	63	O	1	0
42238	0.6	3.714	459.4	96	66	22.78	81.2	M	30	W	1	0
42239	0.9	2.262	0.4	105	83.3	31.55	100.7	M	58	W	1	0
42240	0.6	4.364	0.1	110	70.8	29.06	98.4	F	46	W	1	0
42244	0.8	1.967	0.8	121	64.3	25.05	88.7	M	40	H	1	0
42245	0.7	0.701	0.5	117	83.1	32.87	102	F	17	H	1	0
42246	0.8	1.224	28.8	108	84.7	35.39	112.2	F	36	M	1	0
42248	0.7	3.042	0.3	142	79.9	30.33	102.7	F	27	W	1	0
42249	0.8	0.94	0.7	119	82.1	26.56	95	M	35	A	1	0
42250	1	1.336	1.1	135	42.1	15.31	63	M	16	M	1	0
42251	0.8	3.426	295.3	121	79.9	27.23	95.5	M	43	M	1	0
42257	0.8	1.156	0.4	157	115.7	42.65	128.5	M	19	M	1	0
42260	0.8	2.12	1.6	96	104.6	31.96	109.4	M	59	W	1	0
42262	0.8	2.626	0.6	109	96.6	29.78	108.8	M	50	W	1	0
42263	0.9	1.449	3.2	134	119.4	42.86	131.2	F	50	W	1	0
42265	0.9	1.633	0.3	114	94.3	31.22	108.3	M	60	H	1	0
42267	0.8	2.031	0.4	120	85.7	24.8	89.8	M	19	W	1	0
42268	0.7	1.891	1.7	102	86.6	28.67	100	M	31	W	1	0
42273	0.6	1.308	0.8	143	66.4	20.79	81.1	M	37	O	1	0
42274	0.7	0.883	0.3	115	59.1	24.16	73.5	F	22	H	1	0
42275	0.7	3.868	0.7	116	71.9	25.41	98.5	F	63	H	1	0
42280	1.1	1.122	1	89	47.4	19.81	73.7	F	58	W	1	0
42281	0.8	2.095	0.4	124	59.7	21.61	80.1	F	24	M	1	0
42283	0.8	1.757	97.5	113	73.6	34.91	104.3	F	41	M	1	0
42284	0.8	1.046	89	115	61	24.13	86.8	F	51	M	1	0
42285	0.8	0.845	89.7	95	68.2	27.04	93.2	F	61	H	1	0
42286	1	2.466	1.2	144	40.3	16.65	61.2	M	12	W	1	0
42288	0.7	0.918	0.4	101	49.2	20.88	74	F	51	H	1	0
42293	0.6	2.317	0.3	140	49.2	23.56	77.7	M	12	W	1	0
42298	0.6	1.561	0.1	88	57.7	23.83	85	F	57	M	1	0
42299	0.6	0.906	0.3	104	94.1	28.47	97.7	M	40	A	1	0
42301	0.8	1.341	0.8	161	62.2	25.99	78.5	F	12	M	1	0
42305	0.8	1.155	2.1	128	69.8	19.01	74.7	M	17	W	1	0
42306	0.8	2.231	0.4	169	73.5	30.79	91.2	M	12	A	1	0
42308	0.8	1.285	0.6	100	51.6	20.44	73.6	F	23	A	1	0
42310	0.8	1.77	23.8	95	104.7	29.62	108.9	M	53	W	1	0
42315	0.7	1.616	0.4	105	47	19.95	74.3	F	33	W	1	0
42318	1.1	2.069	0.4	134	71	22.61	79.8	M	38	W	1	0
42320	0.8	2.784	123	128	57	21.85	71.4	F	16	W	1	0
42321	0.8	1.727	0.3	116	80.4	29.21	100.7	F	62	W	1	0
42325	0.5	0.583	0.3	156	52.1	18.22	66.4	M	13	A	1	0
42328	0.7	2.02	0.5	126	83.3	27.23	92.5	M	35	W	1	0
42332	0.9	0.749	0.6	84	79.7	28.04	91.3	F	61	A	1	0
42333	0.6	1.315	0.2	130	63.1	24.07	96.5	F	31	W	1	0
42335	0.6	1.147	3.9	110	75	23.75	85.3	M	28	W	1	0
42337	0.9	0.908	0.2	172	49.3	20.26	75.1	F	12	M	1	0
42338	0.7	0.412	0.3	101	147.7	47.09	156.6	M	64	A	1	0
42340	0.7	1.77	7.3	122	72.7	32.35	108.5	F	60	M	1	0
42345	1	3.059	2	112	68.2	27.6	82.9	F	35	A	1	0
42346	1	1.749	0.1	114	85.1	30.3	110.9	M	54	W	1	0
42349	0.9	1.941	2.3	101	79.9	21.7	82.5	M	19	O	1	0
42350	0.6	2.268	1	84	53.4	21.86	81.2	F	47	W	1	0
42351	0.8	4.217	2.7	106	72.4	28.07	89.4	F	42	W	1	0
42357	0.7	2.795	0.2	154	52.2	24.56	72	F	25	W	1	0
42358	0.8	2.405	68.2	102	68.3	30.6	93.7	F	64	M	1	0
42359	0.8	2.855	0.8	127	63.1	20.82	68	M	14	W	1	0
42361	1	0.485	3.4	134	58.6	19.74	73.9	F	38	W	1	0
42362	0.9	0.892	0.6	100	67.2	25.05	88.3	M	16	W	1	0
42363	0.8	2.376	0.7	123	109.2	33.63	106.5	M	17	A	1	0
42365	0.8	2.945	0.3	98	81	33.98	109	F	58	W	1	0
42368	0.6	1.634	230.9	111	61.9	27.7	90.8	M	60	H	1	0
42370	0.9	1.015	0.3	123	82.5	22.76	84.6	M	19	W	1	0
42373	0.8	0.76	0.2	125	69.1	26.49	81.8	F	25	M	1	0
42375	0.8	0.595	2.9	114	88.8	25.2	93	M	21	W	1	0
42376	0.9	0.582	0.9	126	61.2	24.27	73.8	F	21	O	1	0
42377	0.7	0.84	0.3	115	91.2	29.28	105.7	M	36	W	1	0
42379	0.8	1.604	0.8	120	63	28.57	84.5	F	62	H	1	0
42381	0.6	0.807	1.1	148	76.2	26.49	89.3	M	24	W	1	0
42382	0.6	4.053	360.8	93	87.6	27.56	83	F	46	W	1	0
42383	0.8	1.278	0.3	105	68	23.34	81.2	M	23	W	1	0
42384	0.8	3.094	0.3	122	95.6	29.44	100.6	M	23	W	1	0
42386	0.8	1.079	0.2	159	42.6	18.93	61.4	M	12	A	1	0
42387	0.6	0.523	0.9	151	81.1	27.57	97.2	M	33	W	1	0
42389	0.9	0.679	7.7	156	61	22.11	86.4	F	64	W	1	0
42391	0.7	0.575	0.4	103	76.1	22.72	79.8	M	25	A	1	0
42393	0.8	0.882	1.2	127	90.3	28.44	104	M	37	W	1	0
42395	1.1	1.589	0.4	78	102.8	35.87	112.6	F	25	A	1	0
42396	0.6	2.536	37.6	98	89.3	31.16	109.7	M	56	H	1	0
42399	0.8	0.748	1	112	82.7	27.99	98.5	M	54	O	1	0
42400	0.7	0.622	1.8	104	90.5	25.77	101.7	M	39	W	1	0
42402	0.6	3.599	71.3	113	57.2	24.28	80.2	F	61	M	1	0
42411	0.8	0.696	1	106	43.5	19.46	70	F	28	H	1	0
42415	0.8	2.094	2	125	110.1	35.18	119.9	M	37	W	1	0
42416	0.6	1.111	0.9	136	97.8	35.07	116.9	M	62	A	1	0
42420	0.7	0.807	0.3	123	65.4	22.16	84	M	57	W	1	0
42421	1.1	0.955	0.2	120	81.7	29.61	105.4	M	55	M	1	0
42424	0.6	0.953	1.9	121	77.4	30.81	101.7	F	64	A	1	0
42425	0.7	1.117	0.2	130	82.9	33.21	95.3	F	46	W	1	0
42427	0.6	2.112	0.4	78				F	44	W	1	0
42428	0.8	1.9	177.1	122	91.2	28.31	106	M	53	W	1	0
42429	0.9	1.83	0.2	142	75.2	25.1	93.1	M	29	H	1	0
42430	0.8	2.182	1.5	110	70	23.88	87	M	28	W	1	0
42432	0.8	4.263	0.8	164	93.2	41.87	112.5	F	23	M	1	0
42433	0.8	1.459	0.5	91	82.1	27.31	104.5	M	53	M	1	0
42434	0.8	1.003	2.6	104	66.1	23.53	77.5	M	22	M	1	0
42435	0.7	1.37	0.6	119	68.6	21.2	83.7	M	34	M	1	0
42436	0.8	1.682	0.4	95	56.7	22.71	83.7	F	38	H	1	0
42437	0.8	1.482	0.1	68	124.8	44.17	127.1	M	52	W	1	0
42439	1	0.83	5.3	120	70.4	27.47	88.3	M	28	M	1	0
42440	0.8	1.425	0.3	99	92.9	24.38	93	M	31	W	1	0
42441	0.6	0.907	0.1	120	97.5	30.77	112.5	M	64	O	1	0
42445	0.7	1.463	0.9	141	80.1	30.63	102	F	36	W	1	0
42446	0.8	4.027	0.6	149	76.8	27.5	89.4	M	21	M	1	0
42452	0.7	0.89	0.8	102	98.7	31.58	107.8	M	54	O	1	0
42457	0.7	2.24	0.4	139	64.6	23.76	83	M	27	M	1	0
42459	0.7	2.15	0.7	98	61.4	27	86.1	F	57	W	1	0
42460	0.8	1.187	0.4	107	135.7	41.79	139.2	M	59	A	1	0
42464	0.7	0.904	540.8	132	78	30.24	101.4	F	52	M	1	0
42466	0.6	1	0.5	123	41.8	18.83	69.2	F	13	M	1	0
42467	0.7	0.912	0.6	126	70.4	27.67	83.2	F	27	W	1	0
42469	0.8	3.96	1	184	35.7	15.91	63	M	12	M	1	0
42471	0.6	1.7	0.7	98	79.5	27.38	99.8	M	50	W	1	0
42473	0.7	1.449	0.2	92	65.5	20.86	73	M	53	W	1	0
42474	0.8	2.344	0.7	126	97.7	39.49	117.4	F	47	M	1	0
42475	1	1.176	1.5	106	68.9	20.85	75.3	M	27	W	1	0
42477	0.8	1.394	0.8	115	69.2	25.05	86.8	M	25	M	1	0
42479	0.8	3.668	1.1	130	116	43.5	127.1	F	55	A	1	0
42481	0.7	1.934	9.7	115	74	29.31	93.9	F	30	M	1	0
42482	0.7	2.285	0.9	128	84.4	30.55	107.7	F	35	A	1	0
42483	0.7	1.023	121.7	102	71.1	26.12	93	M	59	M	1	0
42486	0.7	0.99	4	178	73.1	29.21	95.3	F	32	M	1	0
42488	0.8	1.406	0.9	161	63.1	26.71	82.5	F	12	A	1	0
42490	1.2	1.489	1.6	109	103.1	31.09	112.5	M	46	W	1	0
42491	0.8	1.444	0.4	157	83.6	34.31	114.3	F	60	H	1	0
42493	0.7	1.972	0.6	112	95.9	25.8	100	M	57	W	1	0
42495	0.7	0.57	6.1	127	107.9	33.71	108.8	M	48	A	1	0
42496	0.6	0.765	0.2	136	84.3	30.12	104.2	M	43	M	1	0
42501	1.1	1.54	0.3	118	105.7	38.78	107.4	F	19	A	1	0
42502	0.9	2.13	0.7	98	105.8	35.89	115.8	M	64	H	1	0
42503	0.8	1.241	0.5	119	98.8	28.1	107	M	39	M	1	0
42504	0.7	2.319	654.2	134	78	25.24	96.6	M	63	W	1	0
42506	0.6	4.224	7.2	101	64	25.8	87.9	F	45	M	1	0
42508	0.9	2.288	1.5	153	36.7	17.26	62.4	M	13	O	1	0
42509	0.8	1.741	0.2	131	150.9	44.52	150	M	39	M	1	0
42510	0.6	1.281	0.2	95	92.8	31.4	101.1	M	38	W	1	0
42512	0.7	2.441	0.3	140	83.8	32.17	91.5	M	17	A	1	0
42516	0.7	0.988	0.4	190	79.4	25.14	86.1	M	25	W	1	0
42518	0.8	1.847	0.1	117	152.2	48.86	143.2	M	35	M	1	0
42519	0.8	1.612	0.3	130	60.4	23.92	84.8	M	62	M	1	0
42521	0.8	2.749	0.2	80	66.9	28.06	83.7	F	43	M	1	0
42523	0.6	1.894	0.4	94	84.3	28.9	91.6	F	40	A	1	0
42524	0.8	1.786	0.4	149	89.1	28.03	107	M	64	W	1	0
42525	0.7	1.043	0.8	137	72.7	25.3	88.5	M	19	H	1	0
42527	0.7	2.46	462.1	120	76.3	32.26	102	F	53	H	1	0
42528	0.6	2.232	469.9	109	90.9	35.24	101.5	F	41	W	1	0
42531	0.9	1.311	0.7	97	139.1		150	F	63	A	1	0
42534	0.7	2.287	0.6	154	40.8	20.01	74.9	M	12	W	1	0
42535	0.9	1.159	4	115	57.7	21.77	71	F	30	A	1	0
42536	0.8	1.058	0.6	112	85.3	26.68	104.4	M	31	W	1	0
42538	0.8	2.142	2.5	135	65.6	21.06	76.1	M	13	H	1	0
42539	0.6	1.549	0.5	131	77.8	27.9	95.2	M	50	W	1	0
42542	0.6	2.061	0.4	95	102.6	37.73	102.6	F	39	A	1	0
42546	0.9	1.485	3.4	125	130.6	42.4	131.3	M	51	W	1	0
42550	0.7	2.844	1	124	98.6	35.23	114.9	F	18	W	1	0
42554	0.9	2.691	0.3	167	91.9	35.5	106.6	F	20	A	1	0
42556	0.8	2.026	0.5	113	42.5	18.94	65.5	F	12	W	1	0
42559	0.9	1.221	7.6	106	53.8	20.91	74.8	F	41	W	1	0
42560	0.9	2.032	0.1	71	72.6	21.94	84.7	M	59	W	1	0
42563	0.9	1.487	0.5	127	53.1	26.67	86.8	F	48	O	1	0
42567	0.7	2.39	0.2	111	99.7	32.22	101.5	M	62	W	1	0
42568	0.6	1.901	2.9	99	83	30.56	109	M	42	H	1	0
42571	0.8	2.156	0.4	137	94.8	37.74	119.8	F	24	M	1	0
42575	0.8	0.501	3.4	109	66.1	26.88	87.7	F	41	W	1	0
42576	0.7	1.315	0.7	142	84.7	31.38	104.6	M	28	M	1	0
42577	0.7	1.719	2.9	84	107	38.74	112.2	F	29	A	1	0
42581	0.7	1.225	0.7	113	72.8	25.22	85.7	F	44	A	1	0
42583	0.8	2.418	0.7	115	44.1	19.7	63.4	F	15	A	1	0
42584	0.8	0.78	0.5	80	101.5	29.12	112.9	M	48	W	1	0
42586	0.7	2.036	1.6	94	86.4	29.31	103.4	M	52	W	1	0
42587	1	1.618	0.4	95	55.3	20.92	71.2	F	48	W	1	0
42589	0.6	0.71	0.5	117	49.4	20.2	80.5	F	16	H	1	0
42590	0.7	1.33	0.2	98	130.8	42.61	135.6	M	59	W	1	0
42592	0.8	1.394	0.1	99	58.4	28.44	92.8	F	53	M	1	0
42594	0.8	1.75	0.4	106	117	33.64	119.8	M	64	W	1	0
42595	0.5	1.777	0.6	144	72.5	23.35	82.6	M	18	W	1	0
42598	0.8	1.194	0.4	116	47.5	18.51	70.6	M	13	H	1	0
42600	0.7	1.83	75.1	118	60	25.27	87.1	F	44	H	1	0
42604	0.8	2.669	20.6	92	62.7	25.57	88.8	F	43	W	1	0
42605	0.8	0.431	0.2	94	93.9	30.8	104.5	M	53	M	1	0
42607	0.8	1.409	0.3	168	44.4	16.67	67.7	F	32	A	1	0
42609	0.7	2.656	0.5	124	73.6	24.25	91.6	M	33	A	1	0
42612	0.8	2.23	2	145	85.6	27.95	97.9	M	36	H	1	0
42613	0.7	3.615	0.3	143	115.7	38.61	124.8	M	52	M	1	0
42614	0.8	1.523	0.1	115	80.5	25.1	88	M	19	A	1	0
42621	0.7	2.571	1	105	109.2	34.62	110.5	M	54	W	1	0
42626	0.8	1.623	2.4	106	109	42.1	120.8	F	55	A	1	0
42628	1.1	1.51	310	121	85.1	26.74	95.5	M	41	W	1	0
42634	0.8	0.918	0.5	122	69.8	26.21	95.2	F	22	A	1	0
42636	0.7	2.635	0.4	102	101.9	34.17	119	M	55	H	1	0
42637	0.7	1.771	0.8	123	79.7	27.13	84.3	M	17	M	1	0
42638	0.9	1.18	2.8	123	195.1	67.27		F	48	A	1	0
42639	0.8	2.33	0.2	99	105.1	30.35	125.3	M	64	W	1	0
42641	0.8	0.444	1.3	121	57.7	20.3	68.3	M	16	W	1	0
42642	0.5	1.55	0.5	143	93.7	35.22	115.2	F	58	W	1	0
42643	0.6	2.512	0.8	121	79.4	23.43	89.7	F	31	W	1	0
42646	0.8	1.643	0.3	109	88.8	31.02	108.8	F	30	M	1	0
42648	0.9	3.642	0.6	124	78.2	24.24	91.6	M	44	W	1	0
42649	0.9	3.88	0.8	109	97.8	42.05	117.8	F	49	A	1	0
42652	0.7	3.065	0.5	107	98.8	34.72	109	M	49	W	1	0
42654	0.7	0.628	0.4	86	51.2	20.61	80.2	F	25	M	1	0
42657	0.7	0.535	73.8	83	79.3	30.67	98.8	F	44	H	1	0
42659	0.8	2.253	4.7	108	83.8	28.69	99.8	M	40	M	1	0
42660	0.9	0.689	0.3	86	64.1	29.5	89.7	F	29	M	1	0
42664	0.8	0.566	0.1	115	80.3	22.24	94.7	M	53	A	1	0
42670	0.8	1.454	0.2	113	81.3	29.29	101	F	62	W	1	0
42672	0.6	1.291	0.4	89	63.8	22.15	88.5	F	64	A	1	0
42677	0.6	1.787	79.9	120	67.7	23.29	83.5	F	12	W	1	0
42678	0.8	1.402	485.3	98	65.2	27.28	97.7	F	50	O	1	0
42679	0.8	0.68	0.5	113	112.4	41.44	110.8	F	37	H	1	0
42680	0.8	0.938	0.4	107	63.1	26.47	89.8	F	39	M	1	0
42681	0.9	3.657	0.7	110	93.5	30.08	103.8	M	59	A	1	0
42684	0.8	1.59	0.4	130	52.5	18.87	63.5	M	16	A	1	0
42685	1	1.278	0.5	120	113.9	34.24	105.8	M	23	A	1	0
42686	0.6	2.366	0.3	121	86.1	32.65	99.7	F	49	W	1	0
42687	0.7	1.129	0.2	98	63.4	22.87	79.9	F	46	A	1	0
42693	0.9	0.914	0.2	120	71.8	23.8	88.2	M	49	W	1	0
42695	0.8	2.259	0.3	110	73.8	23.37	90.8	M	50	O	1	0
42697	0.9	0.963	1.7	133	79.2	25.22	82	M	15	A	1	0
42698	0.8	3.491	0.5	133				F	57	H	1	0
42699	0.7	3.24	0.2	121	115.6	36.94	124.4	M	62	W	1	0
42700	1.1	0.637	0.6	95	83	28.25	103.2	M	64	O	1	0
42701	0.8	2.47	14.3	111	58.1	20.25	73.7	F	25	H	1	0
42703	0.8	0.903	1.1	146	67.2	25.76	90	F	42	H	1	0
42704	0.7	1.427	0.2	119	73.4	25.4	93	M	45	M	1	0
42705	0.9	2.269	0.2	121	103.4	40.85	124.4	F	54	A	1	0
42710	0.8	1.342	0.4	147	95.8	29.24	99.5	M	29	W	1	0
42713	0.7	0.691	0.1	110	104.7	36.96	114.8	F	39	A	1	0
42715	0.6	1.59	0.7	110	131.9	37.6	126.1	M	51	W	1	0
42721	0.9	1.293	90.8	96	51.8	22.36	74.6	M	18	W	1	0
42723	0.9	4.489	0.4	154	69.6	26.55	90.3	M	24	M	1	0
42724	0.8	1.519	1	89	55.3	20.14	68.5	F	32	W	1	0
42725	0.6	2.259	0.5	129	70.1	26.16	90.7	F	35	W	1	0
42726	0.9	2.137	0.4	114	64.1	25.45	85.9	F	32	M	1	0
42727	0.7	0.596	0.1	93	64.9	21.71	84.6	M	26	H	1	0
42730	0.9	3.404	781.5	130	55.9	22.31	80.9	F	17	H	1	0
42734	0.7	2.885	0.6	167	55.9	19.3	76.1	F	15	W	1	0
42736	0.7	1.3	0.9	116	77.4	28.19	100	M	61	M	1	0
42737	0.5	0.631	0.2	83	95.2	36.14	105.4	F	14	A	1	0
42741	0.7	2.053	0.3	105	61.1	22.5	79.9	M	58	M	1	0
42743	0.5	0.788	0.1	129	93.7	30.81	98.1	M	34	H	1	0
42744	0.8	1.506	0.5	130	82.3	26.06	93.1	M	23	M	1	0
42745	1.2	1.75	105.3	112	105.2	40.53	120.5	F	51	M	1	0
42750	0.8	0.491	0.4	96	62.8	25.51	84	F	23	W	1	0
42752	0.8	3.023	1	94	96.9	36.65	108	F	63	A	1	0
42753	1	0.913	25.7	107	76.6	28.51	88.5	F	43	A	1	0
42756	0.8	0.473	52.8	123	46.6	18.11	66.5	F	12	A	1	0
42760	0.7	3.969	640.4	157	87.3	27.58	99.3	M	43	W	1	0
42763	0.9	1.61	0.2	114	60.5	20.19	75.5	M	46	A	1	0
42766	0.9	3.85	0.8	101	75.6	25.38	79.4	M	51	W	1	0
42767	0.7	1.91	0.4	102	70	23.42	77	M	17	W	1	0
42770	0.7	1.305	0.2	141	57.1	24.68	82.3	M	24	H	1	0
42771	0.7	1.044	0.2	111	71.9	22.57	85.1	M	54	A	1	0
42775	0.8	1.238	1.1	122	52	20.01	73.9	F	16	W	1	0
42778	0.8	1.872	1.4	99	51.2	19.65	72	F	16	O	1	0
42779	0.8	1.055	0.4	104	70.2	25.02	89.3	M	35	M	1	0
42781	0.5	2.415	0.7	119	91	30.2	104	M	39	W	1	0
42782	0.8	1.483	0.4	84	74.8	25.34	88	M	36	W	1	0
42785	0.8	1.081	1.1	104	65.3	27.71	95	F	22	H	1	0
42787	0.7	3.498	130.8	103	72.9	27.34	84.8	F	35	W	1	0
42790	0.7	3.05	0.1	133	68.2	21.55	81.3	M	32	W	1	0
42794	0.8	3.444	0.9	128	84.7	24.46	93	M	26	W	1	0
42797	0.8	1.078	0.6	77	73.9	26.59	88.7	F	35	W	1	0
42798	1.1	1.21	0.8	143	74.1	23	87.5	M	19	W	1	0
42799	0.7	2.294	1.6	157	75.2	27.69	98.7	M	63	M	1	0
42801	1	1.558	1.9	126	76.6	26.01	98.6	F	50	W	1	0
42802	0.7	1.747	0.3	116	112.2	36.8	124.4	M	62	M	1	0
42804	0.7	1.691	5.3	120	67.6	24.21	75.6	F	19	W	1	0
42806	0.8	1.088	0.6	120	72.3	26.36	94.8	F	36	H	1	0
42807	0.9	1.25	0.4	120	47.6	17.98	69	M	16	M	1	0
42809	0.6	1.979	5.8	114	75.8	29.95	94.4	M	27	M	1	0
42811	0.8	1.17	1	128	80.4	26.07	91.6	M	27	W	1	0
42816	0.7	1.161	0.8	174	69.4	27.76	90.9	F	31	W	1	0
42817	0.9	2.658	0.9	173	90.9	26.13	107.2	M	51	M	1	0
42822	0.8	2.389	1.5	149	92.6	31.05	104.7	M	39	W	1	0
42823	0.7	0.814	0.3	110	67.7	26.75	88	M	49	H	1	0
42824	0.8	1.325	0.4	105	81.4	28.5	103.7	F	29	M	1	0
42825	0.8	1.334	2.5	90	79.9	28.01	93.6	M	61	W	1	0
42826	0.8	1.093	0.7	87	58	19.74	80	F	47	A	1	0
42832	0.9	1.92	7.4	121	48.1	15.94		M	15	O	1	0
42834	0.9	1.905	0.6	124	131.5	37.05	126.5	M	45	W	1	0
42837	0.8	1.085	0.2	158	58.6	24.77	82.7	M	13	M	1	0
42838	0.8	4.181	0.8	120	83.9	31.73	98	F	54	O	1	0
42839	0.6	2.018	1.2	107	73.6	29.48	88.2	F	29	A	1	0
42840	0.8	1.241	0.2	107	69.5	31.99	96.3	F	45	H	1	0
42843	0.6	1.393	1.3	128	86.6	28.8	100.6	M	56	A	1	0
42844	1.1	0.824	12.1	84	67.2	27.58	93.5	F	63	W	1	0
42846	0.7	0.807	0.7	91	72.2	27.51	79	F	32	A	1	0
42847	0.7	1.173	0.2	114	63.5	23.21	80.2	M	22	H	1	0
42850	0.7	3.695	6.8	127	79.8	25.65	98.7	M	53	W	1	0
42854	0.7	1.755	0.4	125	96.5	34.03	111	F	16	A	1	0
42855	0.6	1.615	0.3	92	73.8	25.9	103.9	F	36	O	1	0
42856	0.7	0.794	0.2	104	80.4	34.39	105.6	F	16	A	1	0
42857	0.9	1.391	0.3	133	98.8	32.15	104	M	28	M	1	0
42860	0.8	1.435	0.3	119	45.1	17.31	69.8	F	19	M	1	0
42861	0.8	1.879	0.4	95	69.7	22.37		F	18	W	1	0
42862	0.8	3.748	0.9	113	70.9	23.74	82.8	F	21	A	1	0
42865	0.7	2.468	1.9	116	116.8	39.8	123.1	F	23	A	1	0
42868	0.7	1.61	2.8	129	156.1	43.7	149.8	M	43	W	1	0
42869	0.8	1.494	0.3	115	71.8	29.28	101.8	F	64	W	1	0
42870	0.6	1.574	313.9	122	56.7	27.27	89.5	F	34	M	1	0
42875	0.7	2.676	1.3	138	63.7	21.53	73.5	F	13	A	1	0
42877	0.8	1.914	0.9	122	107.8	32.37	107.8	M	22	W	1	0
42878	0.9	0.653	1.5	113	62.6	22.21	83.9	M	45	W	1	0
42880	0.7	1.5	191.9	140	69.2	22.09	88.2	F	28	W	1	0
42881	0.8	0.839	1	128	62	27.52	91.3	F	17	H	1	0
42884	1	0.709	0.6	138	50.2	19.78	70.3	F	13	M	1	0
42889	0.9	1.108	0.6	132	49.3	20	75	F	13	W	1	0
42890	0.7	2.111	0.2	112	83.1	29.16	99.1	M	35	M	1	0
42894	0.8	2.274	2.5	169				M	37	M	1	0
42896	0.9	1.18	0.3	143	54.2	25.78	83.4	F	26	M	1	0
42897	0.8	2.919	0.4	211	88.2	35.38	104.7	F	32	W	1	0
42898	0.7	3.653	360.8	133	91.5	30.75	110.8	F	63	A	1	0
42900	1.1	1.593	0.3	97	119	36.77	127	M	63	A	1	0
42901	0.8	2.344	0.8	126	144.1	44.23	139.3	M	33	A	1	0
42902	0.8	3.066	0.5	143	97	48.45	115.8	F	31	M	1	0
42903	0.7	2.03	0.9	142	55.1	19.64	73	F	22	W	1	0
42904	0.9	1.822	1.4	141	55.7	21.3	82	F	47	M	1	0
42905	0.9	0.812	0.1	104	73.7	25.68	83.9	M	30	H	1	0
42906	0.8	3.07	0.9	103	98.8	29.15	112	M	56	W	1	0
42911	0.7	0.924	1.5	95	54.3	20.61	74	M	38	W	1	0
42912	1	0.82	2.9	105	76.9	28.8	96.2	M	46	H	1	0
42914	0.8	4.355	0.9	165	80.9	26.54	95.5	M	43	O	1	0
42918	0.6	2.565	370	112	80.4	32.54	106.3	F	60	M	1	0
42923	0.8	1.377	1.2	87	99.7	36.75	118	F	37	M	1	0
42927	0.9	0.499	0.4	147	57.2	24.03	88.2	F	61	M	1	0
42929	0.8	0.985	20	110	43.5	18.7	70.8	F	17	H	1	0
42932	0.6	1.337	3.2	123	57.4	23.17	72	F	42	W	1	0
42935	0.7	2.038	0.9	115	75.4	28.31	101	F	59	W	1	0
42937	0.8	1.287	0.2	92	106.4	32.26	108.5	M	22	M	1	0
42939	0.7	0.512	0.6	85	101.3	34.93	111.5	M	26	A	1	0
42948	0.6	1.327	0.5	114	99.7	32.93	102.8	M	41	W	1	0
42953	0.7	1.55	0.4	162	76.8	24.43	90.5	F	31	W	1	0
42956	0.8	1.225	9.9	122	59.6	25.2	83.8	F	19	H	1	0
42958	0.7	1.155	0.4	110	90.2	28.95	103.5	M	37	A	1	0
42960	0.7	1.656	0.5	118	66.8	24.75	94.4	F	59	W	1	0
42962	0.6	1.779	6.2	125	64.4	22.57	74	M	18	W	1	0
42969	0.7	1.604	0.3	124	101.1	32.16	112.7	M	34	W	1	0
42973	0.7	1.262	0.3	93	63.5	23.96	79.6	F	37	W	1	0
42974	0.8	2.146	0.2	111	101.3	30.12	115.5	M	37	W	1	0
42977	0.7	3.13	379.9	78	64.3	26.52	87	F	38	H	1	0
42979	0.8	2.408	1.4	123	90.7	28.02	108.5	M	44	M	1	0
42980	0.9	1.655	0.4	97	61.3	23.02	75.5	M	14	A	1	0
42982	0.7	3.044	0.5	84	75.1	23.97	82	M	58	W	1	0
42983	0.9	1.642	1.2	132	40	18.04	63.7	M	14	A	1	0
42984	0.7	2.176	0.6	111	73	25.41	81	M	28	M	1	0
42985	1.1	2.534	0.5	99	85.3	25.75	121	M	63	W	1	0
42986	0.9	0.465	2	89	72.5	29.75	88.2	F	32	A	1	0
42987	0.7	2.582	0.8	67	90.1	32.38	107.3	F	61	W	1	0
42991	0.7	2.512	0.4	179	89.1	36.1	103.7	F	30	M	1	0
42993	0.6	0.573	385.3	104	96.6	33	105.8	M	55	H	1	0
42996	0.8	2.815	1.5	169	24	13.59	55	F	12	O	1	0
42997	0.8	0.683	0.5	132	79.9	22.18	82	M	32	W	1	0
42998	0.7	1.87	1.2	121	56.5	24.85	80.2	F	17	W	1	0
43001	1.1	2.232	9.2	97	41	19.91	72.6	F	57	A	1	0
43004	1	2.167	0.7	99	97.8	38.93	118.6	F	64	W	1	0
43007	0.9	2.257	0.2	97	65.9	23.74	87.4	M	47	O	1	0
43008	0.6	0.693	9.1	130	104.9	41.08	123.5	F	31	W	1	0
43009	0.8	2.125	0.2	119	128.3	40.68	123.3	M	16	W	1	0
43010	0.9	2.33	0.3	154	55.9	16.67	65.6	M	19	A	1	0
43011	1.1	0.594	0.8	128	70.5	22.15	76.1	M	19	A	1	0
43012	0.9	1.9	0.9	143	47.5	18.74	71	F	13	M	1	0
43017	0.7	1.759	1.9	114				F	55	W	1	0
43019	0.7	1.526	0.8	99	79.2	30.22	109.7	M	60	W	1	0
43021	0.7	2.315	0.5	148	91.8	31.1	104	M	15	W	1	0
43022	0.9	1.02	0.1	110	61.3	25.45	84	F	46	A	1	0
43023	1.1	3.572	626.6	101	72.4	31.71	106.2	F	61	M	1	0
43024	0.7	1.652	0.1	99	70.8	30.56	97.2	F	50	H	1	0
43026	0.8	0.831	0.4	135	93.8	34.37	111	F	38	M	1	0
43032	0.9	2.933	12.4	153	126.3	40.87	134.7	M	26	W	1	0
43035	0.9	1.73	0.6	120	79.5	29.24	95.2	F	16	M	1	0
43036	0.7	1.124	0.2	69	169	64.8	143	F	56	A	1	0
43037	0.8	0.475	0.4	107	89.7	32.55	116.5	F	28	A	1	0
43041	0.7	1.839	0.7	96	83.5	28.76	101	F	32	W	1	0
43042	0.8	1.565	2.3	138	75	28.06	85.3	F	12	W	1	0
43044	0.8	1.264	23.5	114	65.2	23.46	82.9	F	28	W	1	0
43048	0.6	2.974	0.9	154	84.9	30.63	87.4	F	16	A	1	0
43050	0.6	1.404	0.2	100	73.7	27.67	91	F	44	A	1	0
43051	0.7	1.765	30.9	133	89.9	36.24	112.1	F	46	A	1	0
43052	1.2	0.701	0.9	133	79	27.11	98.3	M	14	H	1	0
43053	0.9	1.113	0.7	138	83.5	29.37	95.7	M	46	M	1	0
43055	0.8	1.889	0.3	167	48.1	20.96	78	F	15	W	1	0
43056	0.9	2.025	0.1	144	72.9	29.05	92.9	F	37	M	1	0
43060	0.8	1.506	0.8	82	85.4	25.28	88.9	M	39	W	1	0
43062	0.7	3.388	0.4	96	77.6	25.9	93.3	M	44	W	1	0
43067	0.9	2.048	0.6	113	75.4	27.73	94.5	F	30	M	1	0
43070	0.8	1.406	0.4	132	64.4	21.97	74.2	M	14	W	1	0
43071	0.6	3.186	1.5	150	80.6	29.64	102.4	M	40	H	1	0
43074	0.9	1.466	0.9	112	69.6	24.03	90.5	M	43	W	1	0
43077	0.8	2.552	0.4	106	72.5	32.22		F	62	M	1	0
43078	0.7	1.164	4.7	152	93.3	27.89	111.1	M	44	W	1	0
43086	0.6	1.09	0.2	88	69.9	24.91	90.6	F	42	W	1	0
43089	0.7	0.636	0.3	123	59.9	25.56	97.1	F	29	O	1	0
43091	0.8	1.69	0.2	116	85.1	31.91	102.6	F	47	M	1	0
43092	0.8	1.666	31.6	76	89.6	31.11	100.7	F	48	O	1	0
43095	0.8	0.581	1.4	104	88	26.31	93.1	M	33	M	1	0
43096	0.8	3.435	0.4	62	69.1	24.66	89	M	50	W	1	0
43098	1	2.819	4.2	122	79.5	26.26	87	M	18	W	1	0
43100	0.6	1.343	1.5	137	90.6	30.62	108.4	M	38	W	1	0
43106	0.6	1.174	2.7	124	100.7	30.74	113.4	M	46	W	1	0
43109	0.9	2.558	0.4	145	40.4	14.56	61.4	M	14	W	1	0
43111	0.7	2.609	567.1	134	78.9	34.02	108.7	M	62	H	1	0
43112	0.8	1.179	1	103	78.3	22.95	87	M	23	W	1	0
43114	1.1	2.034	0.3	119	131.5	37.25	124.5	M	24	W	1	0
43116	0.6	1.18	2	94	52	21.73	71.2	F	35	W	1	0
43117	0.7	1.194	1.3	111	58.9	19.7	72.7	F	33	W	1	0
43119	0.7	1.46	0.4	132	118.2	38.2	118.9	M	39	W	1	0
43124	0.8	2.686	0.2	132	144.5	44.4	119.8	F	46	W	1	0
43126	0.8	1.672	0.7	161	49.3	17.7	65.4	M	13	W	1	0
43127	0.7	0.78	0.7	126	76.5	29.04	100.7	F	53	A	1	0
43131	0.9	2.215	2.6	94	92.3	33.9	102.5	M	64	W	1	0
43134	0.6	1.519	0.8	102	63	24.55	80.7	F	38	A	1	0
43137	0.7	1.284	0.4	172	49.3	17.14	69	M	15	M	1	0
43138	0.8	1.335	0.3	96	65.3	25.35	87.3	M	46	A	1	0
43139	0.7	1.081	0.2	130	80.9	31.25	106	F	21	M	1	0
43140	0.5	1.087	0.6	104	136.6	40.26	137.3	M	41	W	1	0
43142	0.6	1.32	643	128	92.7	29.89	101.7	M	48	M	1	0
43144	0.9	1.593	0.4	109	72.3	23.69	94.4	M	26	W	1	0
43147	0.8	1.061	0.6	134	50.2	16.6	69.5	M	14	H	1	0
43148	1	1.609	0.1	123	52.2	22.77	79.4	F	16	W	1	0
43151	0.7	0.71	1.2	135	83	26.73	89.5	M	50	A	1	0
43153	0.7	1.11	1.4	91	92.1	31.98	112.8	M	64	A	1	0
43156	0.8	1.06	0.5	122	130.2	38.37	136.9	M	18	H	1	0
43162	0.7	1.652	4	115	67.3	29.13	96.7	F	20	M	1	0
43165	0.9	3.741	0.5	100	70.7	25.05	87.8	F	49	W	1	0
43167	0.7	2.201	0.5	87	59.6	22.57	85	F	38	W	1	0
43169	0.8	4.418	2.3	121	72.4	22.6	88.4	M	52	W	1	0
43170	0.8	2.128	0.7	95	99	29.21	104.8	M	50	W	1	0
43172	0.9	2.9	1.3	125	102.9	28.93	97.8	M	48	W	1	0
43174	0.9	1.341	0.5	99	89.8	30.42	106.2	M	49	O	1	0
43175	0.8	0.619	0.5	108	84.3	27.75	99	M	39	M	1	0
43176	0.6	2.293	0.3	102	84.2	32.52	98.8	F	36	W	1	0
43177	0.6	0.738	0.2	104	78.9	26.45	88	M	36	W	1	0
43180	0.9	2.98	0.4	95	94.7	35.64	104.6	F	64	A	1	0
43189	0.7	1.93	0.3	96	89.6	28.6	98.6	M	48	W	1	0
43190	0.6	1.014	3.4	100	71.2	25.11	96	M	53	M	1	0
43191	0.7	0.846	1.6	147	62	25.35	88.8	F	56	H	1	0
43193	0.6	1.16	2	192	120.3	43.97	136.4	F	28	W	1	0
43195	1.1	1.35	0.4	115	63.4	24.1	94.1	F	52	A	1	0
43199	0.9	0.791	0.4	130	43.8	18.76	70	F	22	M	1	0
43201	0.7	1.925	0.4	101	51.4	21.9	74.2	F	16	W	1	0
43202	0.7	1.293	4	109	80.1	30.04	99.1	F	34	W	1	0
43205	1	2.173	0.3	138	82.2	30.64	107	F	24	M	1	0
43212	0.7	0.711	0.6	133	79.1	28.16	90.2	M	17	A	1	0
43214	0.9	1.058	0.3	91	103	37.15	119.6	F	54	W	1	0
43215	0.7	3.19	0.7	95	98	35.1	107.1	F	31	A	1	0
43216	1	0.733	0.1	131	76.3	24.94	96.5	M	48	H	1	0
43219	1	2.131	0.7	106	42.2	15.67	63.2	F	14	W	1	0
43221	0.7	1.048	0.2	143	77.4	24.85	91.4	M	34	W	1	0
43222	0.5	1.65	0.8	76	64	22.41	80.5	F	15	A	1	0
43223	0.8	1.709	1.5	138	74.2	21.8	79.7	M	15	M	1	0
43224	0.9	1.518	0.8	77	104.2	33.41	114.9	F	42	W	1	0
43227	0.8	0.626	0.3	91	138.1	39.16	127	M	39	A	1	0
43228	0.6	2.476	1.1	117	80.6	28.09	91.3	M	19	H	1	0
43230	0.8	1.896	1.1	126	45.2	19.41	71	F	29	W	1	0
43232	0.9	0.658	0.8	112	81.1	25.65	96	M	46	W	1	0
43238	1	0.776	0.2	99	76	25.54	101.8	M	48	W	1	0
43241	0.8	2.714	2.3	102	51.5	21.16	75	F	47	M	1	0
43242	0.7	1.215	0.1	132	66.6	21.7	85.8	M	53	W	1	0
43243	0.9	0.879	0.9	124	99.3	33.18	117.4	M	57	W	1	0
43245	0.6	1.928	1.6	90	115.6	39.03	126.1	M	62	W	1	0
43246	0.6	0.657	0.9	140	68.1	25.76	96.9	F	21	A	1	0
43247	0.7	1.264	0.6	76	57.4	21.06	77.4	M	52	M	1	0
43248	0.7	1.461	0.7	135	82.8	28.55	85.7	F	24	A	1	0
43250	0.8	1.42	0.5	105	72.9	20.87	78.2	M	20	A	1	0
43252	0.5	0.99	0.7	156	96	34.63	120.6	F	31	M	1	0
43253	0.6	1.315	0.5	126	69.7	24.26	79.3	M	14	H	1	0
43256	0.8	0.788	0.8	120	61.4	27.33	87.8	F	36	H	1	0
43258	0.8	2.175	0.5	133	68.6	30.09	91.9	F	12	M	1	0
43259	0.7	1.766	0.1	130	71	31.6	101	F	53	M	1	0
43261	0.8	1.474	2.1	114	90	30.14	122.6	M	62	A	1	0
43263	0.8	2.964	0.4	144	50.2	19.66	74.3	F	27	H	1	0
43264	0.8	1.414	0.6	202	70.2	26.2	88.7	F	46	H	1	0
43265	0.8	1.509	0.5	123	78.8	26.48	81.5	M	19	A	1	0
43271	0.7	3.71	0.7	97	122.3	46.09	131.5	F	53	W	1	0
43273	0.9	0.585	2.4	110	110.7	38.04	126.2	F	28	A	1	0
43277	0.7	1.148	1	115	80.6	22.64	82.7	M	28	W	1	0
43279	0.7	2.573	0.3	119	46.9	18.21	65	F	16	A	1	0
43280	0.7	0.98	1	116	58.8	20.06	73.3	F	45	W	1	0
43281	0.8	3.61	0.7	111	97.3	30.37		M	46	W	1	0
43282	0.8	1.764	0.3	109	76.1	24.57	86.4	F	31	W	1	0
43283	0.9	1.498	1.7	98	71.5	25.3	92	M	53	M	1	0
43284	0.9	0.706	0.9	99	71.1	26.96	100.6	M	55	M	1	0
43285	0.7	2.598	0.7	109	116.3	36.1	109.5	M	24	W	1	0
43288	0.7	1.57	0.2	145				F	61	W	1	0
43290	0.9	0.951	8.9	113	93.6	37.54	115	F	51	H	1	0
43293	1	0.585	4.2	121	66.7	28.12	91.3	F	52	M	1	0
43294	0.6	1.296	0.4	52	87.2	36.67	108.5	F	63	M	1	0
43295	0.8	3.17	43.2	98	46	21.49	73.4	F	29	H	1	0
43300	1	1.165	0.3	105	76.8	30.23	106.3	F	45	A	1	0
43303	0.6	1.183	0.3	95	69.7	24.23		F	55	W	1	0
43304	0.7	0.484	0.3	124	85.5	29.07	88	M	19	A	1	0
43306	0.6	2.761	2.7	181	69.8	28.28	86.9	F	26	W	1	0
43308	0.9	1.293	0.1	118	60.7	20.1	72	M	18	W	1	0
43309	0.8	1.52	0.4	86	79.1	31.33	95.4	F	15	W	1	0
43311	0.7	0.8	0.4	99	81.1	24.56	97.5	M	47	M	1	0
43315	0.8	0.834	1	141	66.3	26.49	82.2	F	49	M	1	0
43316	0.6	0.581	0.6	112	68.7	21.95	76.8	M	39	A	1	0
43318	1	1.106	0.9	146	67.5	25.47	96.6	F	63	W	1	0
43321	0.8	2.211	1.2	117	63.6	22.29	80.7	M	17	W	1	0
43322	1	0.832	0.3	114	66.7	29.84	84.3	F	17	M	1	0
43324	0.8	1.46	0.9	114	76.9	24.97	81.8	M	20	A	1	0
43325	0.8	1.355	1.3	187	36.5	14.81	64.5	M	12	W	1	0
43329	0.7	1.492	0.3	134	164	50.23	152.3	M	37	W	1	0
43333	0.7	0.733	1.5	91	67.3	23.04	83	M	38	A	1	0
43340	0.7	1.554	0.4	110	56.6	20.61	80.9	F	34	H	1	0
43341	0.8	1.182	0.8	123	92.3	29.9		M	34	W	1	0
43342	0.6	3.431	0.7	111	83.9	26.36	93.5	M	56	W	1	0
43344	0.6	2.125	1.4	131	67.5	31.8	100	F	59	H	1	0
43347	0.6	1.374	0.8	94	108	35.63		F	37	A	1	0
43348	0.7	1.327	0.7	144	59.1	24.38	83.4	F	16	A	1	0
43351	0.8	4.463	0.2	95	66.8	25.77	95.4	M	63	M	1	0
43354	0.7	1.167	0.3	113	63.6	23.08	79.6	F	18	H	1	0
43356	0.8	1.509	1	122	63.2	25.28	82.2	F	34	A	1	0
43359	0.8	0.593	0.4	122	62.2	21.83	71.8	F	19	W	1	0
43360	0.8	3.55	0.4	157	69.8	27.57	98.9	M	12	M	1	0
43361	0.8	1.303	1.8	142	70.8	22	80	F	15	W	1	0
43362	0.9	0.953	0.4	118	104.2	39.36	109.1	M	24	M	1	0
43363	0.8	1.059	0.2	85	70.5	25.86	85.7	F	23	W	1	0
43364	0.8	3.005	0.4	143	65.1	20.78	82.7	M	25	W	1	0
43365	0.8	1.043	0.4	100	62.7	22.7	92.1	M	56	M	1	0
43366	1.1	0.773	0.2	89	83	32.79	103.6	F	61	M	1	0
43367	0.8	0.563	0.4	104	53.7	20.72	76.3	F	41	W	1	0
43368	0.9	1.339	2.6	129	64	22.2	80.3	M	19	H	1	0
43370	0.8	1.788	2	122	85.3	35.19	103.1	F	38	H	1	0
43375	0.8	2.541	0.5	188	81.7	30.23	96.5	F	47	W	1	0
43376	1.1	0.804	0.5	145	101.2	29.6	104.1	M	33	M	1	0
43377	0.8	1.008	0.1	135	82.2	28.41	94.3	M	14	M	1	0
43378	0.8	1.154		110	79.3	32.5	92.4	F	24	M	1	0
43379	0.7	1.811	0.2	117	82.8	29.34	100.9	M	52	W	1	0
43381	0.7	0.933	0.1	102	110.1	31.05	102.9	M	28	W	1	0
43382	0.9	2.2	1	113	98.4	31.55	109.8	F	46	W	1	0
43383	1	1.104	144.2	128	77.8	27.6	95.7	F	60	W	1	0
43387	0.7	0.775	0.3	89	135.2	43.9	135.3	M	45	W	1	0
43393	0.7	0.814	0.9	126	70.8	22.8	77.9	M	21	O	1	0
43399	0.7	1.062	0.1	132	86	32.57	105	F	58	A	1	0
43402	0.9	0.684	1.1	144	87.3	29.68	101.2	F	23	A	1	0
43404	0.8	0.857	0.3	98	55	20.68	77.3	F	40	W	1	0
43405	0.7	1.787	0.5	127	60.8	22.25	76.2	M	17	A	1	0
43407	0.6	3.849	656.8	117	57.3	24.87	81.3	F	55	M	1	0
43408	1.1	1.693	0.7	116	65.2	20.69	74.2	M	22	A	1	0
43409	0.7	2.346	1.8	117	65.8	23.88	77.6	F	14	W	1	0
43410	0.8	2.373	0.5	166	48	20.13	75	M	12	M	1	0
43411	0.8	2.539	2.7	112	71.2	23.57	94.4	M	47	A	1	0
43415	0.9	1.133	6.4	120	108.5	34.21	110.7	M	52	W	1	0
43416	0.8	2.605	0.5	94	66.6	21.43	73	M	13	A	1	0
43417	0.8	1.486	3.2	137	72.7	27.13	96.2	F	16	M	1	0
43418	0.7	3.66	15.5	71	84.2	33.01	108.8	F	63	A	1	0
43420	0.7	2.464	0.6	116	131	50.79	132	F	46	A	1	0
43425	0.8	1.084	1.1	113	87	32.7	111.5	F	32	W	1	0
43428	0.8	2.228	0.5	143	65.1	19.5	74.2	M	15	A	1	0
43431	0.7	2.958	0.9	163	109.4	34.57	111.3	M	16	W	1	0
43433	0.7	1.239	65	143	63.8	21.77	81.4	F	55	W	1	0
43435	0.9	3.322	0.4	123	75.2	29.19	94.8	F	34	M	1	0
43440	0.7	0.872	0.9	123	82.4	27.66	97.5	M	42	H	1	0
43441	1	1.729	2.8	126	87.1	32.66	110.3	F	63	W	1	0
43443	0.8	4.006	0.9	160	67.3	18.11	73.2	M	17	W	1	0
43444	0.9	0.795	0.1	105	99	38.91	110.7	F	54	A	1	0
43449	0.9	2.406	6.1	143	128.8	39.01	124.2	M	39	W	1	0
43451	0.8	2.159	0.6	129	92.3	27.09	90.4	M	36	W	1	0
43453	0.7	1.95	0.4	156	113.1	37.7	119.3	M	40	M	1	0
43455	1	1.729	0.9	75	73.8	28.23	93.7	M	25	O	1	0
43456	0.8	1.607	0.2	142	55.6	21.88	81.2	M	43	W	1	0
43457	0.7	0.757	0.8	105	56.9	22.03	71.2	F	18	W	1	0
43458	0.7	1.932	170.1	102	67.2	27.58	99.8	F	62	M	1	0
43459	0.8	1.744	2.1	145	78.6	28.84	86.6	F	28	W	1	0
43462	0.7	1.002	1.8	142	45.3	17.22	66.9	F	12	A	1	0
43463	0.6	2.002	0.5	117	53.1	18.18	68	M	20	W	1	0
43465	0.9	0.491	0.7	110	60.8	23.31	88.5	F	49	A	1	0
43466	0.7	2.07	417.5	125	73.8	29.94	90.7	F	47	W	1	0
43467	0.8	0.987	2.4	115	56.5	22.41	76	F	18	M	1	0
43473	0.7	2.551	327.6	123	84.1	34.78	105.6	F	25	M	1	0
43475	0.7	0.6	0.2	105	71.5	23.62	81.3	M	31	W	1	0
43476	0.9	2.165	8.6	110	71.2	23.96	93	M	50	W	1	0
43478	0.7	0.929	62.9	99	82.8	32.3	101.4	M	37	M	1	0
43480	0.9	0.549	0.8	216	83.7	29.17	98.4	F	46	A	1	0
43482	0.7	1.45	0.4	116	77	29.52	95.1	F	29	W	1	0
43484	0.7	3.017	1.8	122	66.3	25.67	83.6	F	61	A	1	0
43486	1	1.475	1.6	123	82.7	27.03	88	M	39	O	1	0
43487	0.7	1.57	0.6	139	57.1	23.02	81.8	F	12	A	1	0
43489	0.7	0.711	0.1	100	56.1	23.02	78.3	F	64	A	1	0
43490	0.9	1.882	0.4	130	69.4	27.59	91.2	F	14	M	1	0
43492	0.7	3.473	81.2	98	66.4	25.39	88.1	F	51	W	1	0
43493	0.7	2.208		122	90.1	41.75	124.8	F	60	M	1	0
43494	0.7	1.554	0.8	123	71.1	23.54	76.6	M	17	A	1	0
43496	0.6	0.606	2.6	98	86.2	30.47	100.5	M	43	A	1	0
43500	1	2.96	2.7	110	83.7	27.68	99.5	M	63	W	1	0
43501	0.8	0.728	2.5	101	49.7	16.4	63.9	M	16	A	1	0
43503	0.5	1.84	1.3	98	62.4	25.81	90.1	F	58	A	1	0
43505	0.8	0.93	0.9	115	85.5	28.67	97.4	F	47	A	1	0
43511	0.8	0.534	0.4	127	90.5	29.58	107.8	F	14	W	1	0
43518	0.7	0.616	0.5	125	77.6	27.72	94.3	M	16	M	1	0
43520	1.1	0.411	0.4	84	97.2	34.07	124.2	F	56	A	1	0
43521	0.8	3.124	0.5	110	61.7	26.74	87	F	45	W	1	0
43529	1	1.584	1.8	106	108.7	37.7	120	F	38	W	1	0
43536	1	3.204	1.1	178	85.5	31.44	103.8	F	15	H	1	0
43537	1	0.937	0.9	102	83.1	26.65	86.8	M	23	O	1	0
43538	0.9	3.974	0.2	131	55	19.82	74.5	M	19	M	1	0
43539	0.6	3.02	0.1	165	91.4	35.26	107	F	13	M	1	0
43542	0.8	1.475	1.8	100	61.1	21.14	85.7	F	60	W	1	0
43544	0.9	0.752	0.7	152	65.4	21.6	71	M	16	H	1	0
43545	0.6	1.049	0.4	97	81.9	26.35	86.9	M	27	W	1	0
43548	0.8	2.425	0.1	128	76.5	28.79	95.9	F	26	W	1	0
43551	0.7	2.751	2.7	119	112.7	36.01	109	M	18	W	1	0
43553	0.7	3.759	0.7	145	145.1	56.54	145.5	F	24	A	1	0
43555	0.7	1.787	0.3	114	132.2	48.21	137	M	31	M	1	0
43557	0.7	1.127	0.3	171	79.2	28.81	98.1	F	26	W	1	0
43559	0.6	1.722	0.2	156	56.8	19.89	83.8	F	21	W	1	0
43560	0.8	0.771	0.8	76	52.3	17.93	72.4	F	47	A	1	0
43562	0.7	2.759	0.3	115	82.4	27.72	98.6	M	45	H	1	0
43564	0.6	3.12	89.5	184	54.3	23.05	85.1	F	29	M	1	0
43565	0.9	1.479	202.5	138	64.7	24.5	89.6	F	20	M	1	0
43568	0.7	1.524	0.4	149	71.1	22.95	83	M	49	A	1	0
43569	0.6	0.717	1.1	102	55.6	23.57	74	F	14	A	1	0
43571	0.7	1.483	0.6	134	61.1	20.25	77.4	M	24	W	1	0
43572	0.7	2.871	1.1	179	60.9	25.68	94.5	F	45	W	1	0
43574	0.8	2.284	0.4	102	117.9	34.98	121.8	M	50	W	1	0
43575	0.7	1.302	4.8	89	114.2	50.82	140.1	F	47	A	1	0
43581	0.9	2.492	2.2	112	70.3	22.77	91.9	M	40	M	1	0
43582	0.8	0.738	0.9	114	98.6	30.98	106	M	46	H	1	0
43583	0.7	0.419	0.3	85	72.5	28.79	90.6	F	24	A	1	0
43584	0.8	2.588	0.1	101	66.9	22.33	72.9	M	16	A	1	0
43585	0.7	1.368	54.7	112	90.8	37.12	113	F	45	M	1	0
43586	0.8	2.495	0.3	95	119.8	46.33	135.2	F	42	W	1	0
43587	0.8	0.709	0.2	129	108.6	33	115.2	M	51	W	1	0
43588	0.7	2.005	1.4	84	159.6	54.9	151.1	F	44	W	1	0
43593	0.7	1.662	0.2	104	91.4	28.05	89.5	M	58	A	1	0
43594	0.6	2.017	127.4	89	86.2	31.4	112.7	M	55	M	1	0
43595	1	1.498	0.4	112	84.7	29.17	105.8	M	49	W	1	0
43600	1	2.861	0.3	129	59.3	18.4	74	M	48	W	1	0
43602	0.8	2.622	0.8	102	73.8	26.75	95	F	54	W	1	0
43603	0.9	2.066	59.6	63				F	55	W	1	0
43604	0.8	1.322	0.3	156	118.3	35.68	126.5	M	18	W	1	0
43610	0.9	0.963	1.5	123	139	43.72	135.4	M	51	M	1	0
43612	0.7	0.982	2.5	107	68.3	26.88	92.5	F	56	A	1	0
43613	0.9	1.368	1.5	109	87.2	31.8	105.5	M	28	M	1	0
43614	0.7	1.307	0.1	104	77.1	25.91	95.3	M	64	W	1	0
43616	0.8	0.699	125	215	73.6	33.51	90.9	F	18	H	1	0
43617	0.7	2.125	1.3	135	100.8	34.07	123.3	F	47	A	1	0
43618	0.6	2.702	5.1	64	56.9	26.33	86.9	F	58	H	1	0
43622	0.8	1.347	0.4	79	64.1	24.95	82.4	F	30	A	1	0
43624	0.7	1.118	0.5	95	116.8	37.79	117.7	M	53	A	1	0
43625	0.8	1.106	0.1	162	62.8	23.52	80	M	17	M	1	0
43628	0.8	1.766	0.6	102	79.8	29.45	92.3	F	15	A	1	0
43629	0.8	1.534	0.8	119	87.7	37.66	105.4	F	26	M	1	0
43630	0.8	2.203	0.5	144	71.3	20.43	76.1	M	15	W	1	0
43631	0.9	2.344	1.6	115	75.8	26.14	91.4	F	16	W	1	0
43633	0.7	1.187	0.1	91	85.2	29.04	107.7	M	41	M	1	0
43634	0.8	1.429	1.1	125	52.3	20.28	67.1	F	25	W	1	0
43636	0.6	1.306	0.7	101	83.5	23.57	85.8	M	38	W	1	0
43638	0.8	1.166	2.2	113	69.9	24.94		M	33	W	1	0
43640	0.7	0.634	2.5	146	113.9	45.05	125.1	F	26	A	1	0
43641	0.7	1.573	0.2	132	77.7	33.85	100.1	F	20	W	1	0
43642	0.9	1.942	1.6	168	67.6	21.63	78.8	M	15	M	1	0
43644	0.8	3.353	3.1	117	69.7	26.43	91.5	M	50	M	1	0
43646	0.7	2.684	1.1	147	92.5	29.86	101.7	M	18	M	1	0
43647	0.8	1.522	0.3	116	108	45.19	125.6	F	31	H	1	0
43651	1.1	0.598	0.6	139	43.5	18.73	66.6	F	12	M	1	0
43653	0.8	1.921	0.3	99	80.1	26.67	93	M	39	W	1	0
43654	0.8	2.231	0.3	190	53.2	19.01	75.3	M	36	W	1	0
43659	0.8	2.328	4.7	135	78.2	25.8	90.1	M	15	W	1	0
43660	0.9	0.779	0.6	96	86.1	35.84	109.7	F	17	A	1	0
43661	0.5	1.278	0.2	113				F	16	A	1	0
43662	0.9	1.957	84.8	110	80	29.6	103	F	38	W	1	0
43666	0.7	0.811	0.8	145	72.8	29.13	91.4	F	30	A	1	0
43674	0.8	2.038	0.4	122	102.8	38.93	113.5	F	57	A	1	0
43678	0.8	2.328	1.4	99	132.4	38.85	132.5	M	43	W	1	0
43679	1.2	1.851	150.8	115	82.7	27.16	99.2	M	56	W	1	0
43683	0.9	0.896	0.5	94	77.3	25.56	93.9	M	54	W	1	0
43688	0.8	3.288	0.4	110	59.5	22.1	79.1	F	47	M	1	0
43689	0.8	1.177	1.1	87	67.8	23.02	84.2	M	37	O	1	0
43691	0.7	2.401	14.3	95	53.3	20.77	79.2	F	44	W	1	0
43692	0.9	2.951	0.8	208	76.6	29.12	97.8	F	47	A	1	0
43695	0.7	1.988	0.8	134	78.9	28.09	88.5	F	33	W	1	0
43696	0.7	0.971	0.4	97	81.9	24.35	81.2	M	28	A	1	0
43699	0.6	1.781	0.3	103	55.1	17.75	74.7	M	61	A	1	0
43700	0.7	1.818	1.6	150	130.7	37.82	130.7	M	36	W	1	0
43701	0.7	1.246	0.4	124	77	23.63	78.7	M	17	A	1	0
43704	1	0.893	1.8	119	57.4	17.74	68.3	M	18	H	1	0
43706	0.7	1.285	0.3	110	82.3	31.91	92.1	F	17	W	1	0
43707	0.7	1.403	1.5	167	91.7	33.85	103.7	M	12	M	1	0
43708	0.6	0.768	2	68	95.6	33.08	102.8	M	51	H	1	0
43709	0.9	0.639	0.4	117	94.2	34.52	113.8	M	51	M	1	0
43710	0.7	1.526	1.5	108	129.4	38.22	122.7	M	50	W	1	0
43716	0.6	1.982	0.1	90	63.2	20.97	79.5	M	31	W	1	0
43717	0.9	1.844	1	89	104.5	30.87	109.5	M	34	M	1	0
43718	1	2.513	16.8	88	143.2	45.66	147.2	M	61	A	1	0
43719	0.7	0.958	0.5	85	76.3	26.71	84.8	M	15	A	1	0
43720	0.6	0.889	75.8	112	134.1	41.02	136.9	M	64	A	1	0
43723	0.9	2.58	0.3	96	60.1	25.94	88.5	F	51	W	1	0
43724	0.8	0.804	0.8	129	73.9	26.21	76.2	M	16	H	1	0
43725	0.8	0.79	10.3	125	86.7	27.36	85.5	M	16	A	1	0
43727	0.9	1.089	37.9	135	78.5	33.1	108	F	46	H	1	0
43731	0.7	1.335	0.3	152	46.8	17.85	67	F	21	W	1	0
43732	0.7	1.69	1.3	140	83.6	25.83	93	M	33	A	1	0
43735	0.8	0.488	0.9	121	71.1	22.52	78	M	19	A	1	0
43736	0.7	0.736	0.6	104	67	29.15	95.4	F	49	M	1	0
43737	0.7	2.127	0.3	159	81.6	32.6	106.1	F	12	A	1	0
43740	0.7	0.567	4.7	103	68.9	25.84	80.9	F	34	A	1	0
43741	0.9	1.289	0.4	111	103.6	35.1	110.8	F	14	O	1	0
43742	0.9	2.076	0.1	127	111	46.62	122.7	F	36	M	1	0
43744	0.7	0.644	0.6	112	85.1	29.8	103.8	F	16	A	1	0
43747	0.9	1.744	1.2	143	140.4	42.95	131.6	M	29	M	1	0
43749	0.9	3.82	6.6	174	63.4	21.04	84.1	M	63	H	1	0
43750	0.9	2.263	0.4	155	40.7	16.37	64.7	M	13	W	1	0
43753	0.8	1.992	0.3	208	63.3	24.7	88.7	M	14	M	1	0
43757	0.8	1.096	0.8	124	69.5	29.92		F	62	M	1	0
43758	0.8	4.148	0.4	98	78.1	25.3	101.1	M	54	W	1	0
43759	0.6	0.616	0.4	117	82.5	24.85	88.7	M	42	A	1	0
43761	0.6	0.937	285.8	120	83.7	27.02	101.2	M	60	A	1	0
43768	0.8	1.374	0.5	109	68.1	26.94	98.1	F	58	W	1	0
43770	0.8	1.188	0.3	106	67.5	25.19	85.9	F	43	W	1	0
43774	0.7	2.157	9.5	179	54.3	23.56	87.1	F	25	H	1	0
43775	0.6	3.471	184.4	108	99.1	35.58	125.6	F	50	M	1	0
43776	0.7	2.353	0.1	145	123.6	41.63	125.8	M	48	M	1	0
43777	0.8	1.426	1.2	98	75.1	23.68	88	M	26	W	1	0
43779	1	1.918	5.1	122	59.5	23.33	79.8	F	35	M	1	0
43780	0.8	1.465	0.3	128	89.3	28.93	106.8	M	18	W	1	0
43785	0.8	1.425	2	129	111.6	34.6	120.6	M	48	W	1	0
43789	0.6	3.299	0.2	136	62.6	22.66	81	M	16	W	1	0
43790	0.7	2.132	2.2	104	67.2	23.47	86.4	F	36	W	1	0
43799	0.9	0.552	0.7	129	49	21.29	71.8	F	27	H	1	0
43802	0.6	2.437	0.5	145	81.5	22.96	92.7	M	64	A	1	0
43807	0.8	1.331	0.6	140	71	24.74	78.8	M	22	W	1	0
43814	0.8	0.881	0.8	136	72.8	20.42	73.2	M	17	A	1	0
43815	0.7	0.827	0.5	127	123.1	38.9	119.7	M	17	W	1	0
43817	0.7	2.341	0.7	99	77.6	25.4	86.9	F	19	A	1	0
43818	1	1.673	0.1	123	82.3	26.75	95.7	F	17	W	1	0
43822	0.8	1.188	0.2	94	77.7	31.01	108.9	F	49	W	1	0
43823	0.8	1.448	0.3	102	72.8	21.57	89.7	M	31	W	1	0
43825	0.8	1.357	0.7	103	88	28.87	101.3	M	49	A	1	0
43826	0.9	1.152	0.4	144	88.8	26.87	100.8	M	60	W	1	0
43827	0.7	1.335	0.4	124	87.4	29	108	M	60	W	1	0
43828	0.8	1.834	0.2	129	86.7	31.16	101.1	M	17	H	1	0
43834	0.7	3.441	2	98	103	34.65		M	31	W	1	0
43835	0.9	0.891	2.3	102	52.6	21.1	71	F	13	A	1	0
43836	0.9	0.766	0.3	95	82.9	24.22	94.2	M	52	A	1	0
43837	0.9	1.015	0.8	139	59.5	20.3	75.5	M	14	W	1	0
43842	0.8	1.01	7.3	108	93	30.19	113.5	M	62	H	1	0
43843	0.7	1.896	1.3	112	85.9	30.69	109.2	F	61	W	1	0
43844	0.8	3.024	3.4	104	49.8	19.16	65.9	F	36	O	1	0
43848	0.8	1.666	1.7	117	69.6	26.36	91.2	M	44	M	1	0
43850	0.9	0.599	0.4	113	85.6	29.86	104.8	M	25	M	1	0
43852	1	1.474	0.5	93	144.5	50.47	127.2	F	52	A	1	0
43856	0.8	2.639	42	75	46.8	18.49	74.2	F	39	W	1	0
43857	0.7	2.379	2.2	168	69.9	33.11	104.6	F	48	M	1	0
43862	0.9	0.935	6.2	132	92.6	30.45	104.8	M	53	A	1	0
43863	0.6	0.954	0.6	106	66	26.98	84.8	F	17	M	1	0
43866	0.7	2.551	0.7	168	35.4	19.06	63	M	12	M	1	0
43867	0.8	1.045	1.3	96	74.6	27.14	98.2	M	63	W	1	0
43868	0.7	3.606	0.1	122	79.3	34.87	92.8	F	26	H	1	0
43871	0.8	1.21	0.7	93	95.8	31.43	107.1	F	58	A	1	0
43873	0.8	1.826	0.3	104	62.4	25.51	85.3	F	14	W	1	0
43874	0.7	0.617	0.4	127	96.5	29.82	103.8	M	26	H	1	0
43876	0.6	1.09	0.1	128	42	17.19	64.5	F	13	A	1	0
43881	1	0.854	209.9	117	99.5	30.34	114.2	M	64	W	1	0
43882	0.7	1.876	1.8	105	71.6	28.86	94.7	F	50	A	1	0
43884	0.6	1.859	0.8	175				F	16	H	1	0
43885	0.7	1.143	0.1	111	65.5	22.19	82.9	M	22	M	1	0
43886	0.8	0.486	0.7	133	109.9	37.94	119.6	F	22	M	1	0
43888	0.7	1.203	0.7	100	58.7	23.88	83.7	F	43	H	1	0
43892	0.7	0.557	0.2	96	103	33.79	106.5	M	35	M	1	0
43893	1.3	0.775	0.5	105	118.1	39.41	121.7	F	45	A	1	0
43895	0.6	1.574	1	146	92.7	36.39	114.5	F	50	W	1	0
43896	0.9	0.663	2.4	106	85.8	30.51	107	F	48	W	1	0
43898	0.9	0.417	0.3	135	55.4	22.11	76.3	F	15	A	1	0
43899	0.8	1.336	3.6	112	67.1	21.04	77.4	M	35	W	1	0
43902	0.7	1.6	9.4	88	49	19.58	71.5	F	41	W	1	0
43907	0.9	1.287	232.9	119	85.8	33.35	102.6	F	18	W	1	0
43908	0.8	2.291	0.5	82	63.5	23.96	82.5	F	55	W	1	0
43910	0.7	1.902	59.6	116	73	28.2	98.3	M	53	M	1	0
43911	0.8	2.98	0.4	123	95.1	28.58	116.5	M	60	W	1	0
43912	0.9	1.828	6.6	136	80.3	32.87		F	21	M	1	0
43913	1	1.072	0.6	141	59.4	20.17	69.6	F	16	A	1	0
43914	0.7	1.698	1.3	127	86.1	33.47	112.1	F	54	H	1	0
43917	0.7	1.519	0.4	115	89.5	27.35	89.9	M	14	H	1	0
43918	0.8	3.287	0.4	125	55.4	23.27	74.7	F	12	W	1	0
43920	0.7	1.042	0.5	105	71.7	27.12	82.2	F	43	A	1	0
43924	0.6	0.862	2.1	92	82.2	29.09	98.8	F	45	W	1	0
43932	0.7	1.093	0.4	96	106.7	34.37	109	M	27	A	1	0
43935	0.8	2.919	0.6	118	77.6	31.08	98.9	F	29	W	1	0
43936	0.6	0.791	1	236				F	15	A	1	0
43937	1	0.815	0.7	95	57.3	24.9	91.6	F	47	W	1	0
43939	0.7	2.344	1.5	127	115	36.75	113.7	M	35	H	1	0
43941	0.9	0.833	0.4	141	50.9	19.18	75.5	F	18	W	1	0
43942	0.7	2.427	0.3	124	92.9	31.22	111.7	M	62	W	1	0
43944	0.9	1.084	142.4	121	68.8	29.01	94.1	F	34	H	1	0
43946	0.8	1.349	0.4	105	62.5	20.91	78.7	M	15	H	1	0
43949	0.8	3.52	0.2	152	118.1	40.72	122.9	M	41	H	1	0
43953	0.8	1.14	0.1	124	51.4	17.02	65.5	M	17	W	1	0
43954	0.7	1.28	1.2	119	61	20.67	68.8	M	21	A	1	0
43955	0.8	0.892	0.4	128	71.8	26.15	91.6	F	27	M	1	0
43957	0.8	1.685	2.3	134	87.1	28.83	98	M	44	H	1	0
43959	0.7	1.909	163.7	109	57.5	24.18	81.4	F	57	W	1	0
43961	0.9	0.785	0.4	118	101.1	34.21	101.5	M	17	H	1	0
43963	1.2	0.584	0.5	94	110.1	29.28	104.2	M	31	W	1	0
43968	0.8	3.267	1.8	104	75	25.03	91.9	M	52	W	1	0
43971	0.7	0.713	11.4	110	66.2	24.92	92.5	F	52	O	1	0
43972	0.7	1.576	0.5	133	58.6	18.45	73.5	M	14	M	1	0
43973	0.8	3.525	0.5	120	99.2	32.92	111.5	M	44	M	1	0
43976	0.7	2.682	0.3	85	79.1	33.61	108	F	60	M	1	0
43977	0.8	1.19	0.5	92	59.1	26.06	81	F	62	W	1	0
43980	0.8	1.415	0.3	113	82.5	26.57	99.3	M	53	M	1	0
43981	0.8	1.016	0.6	109	67	28.96	100	F	45	W	1	0
43986	0.7	1.298	0.3	109	90.5	32.18	111.7	F	23	A	1	0
43991	0.7	2.687	3.4	111	105.8	41.43	114.6	F	61	H	1	0
43992	0.9	1.145	1.3	126	77.7	31.32	99.9	F	21	M	1	0
43994	0.7	1.924	0.9	74	82.9	24.67	96.7	M	46	W	1	0
43997	0.9	3.008	0.3	98	90.7	31.09	113.2	M	60	H	1	0
43999	1.1	3.458	299.1	115				F	51	M	1	0
44000	0.8	1.017	1.3	124	70.4	26.34	83	F	17	M	1	0
44001	0.9	1.079	0.3	100	76.9	28.91	98.1	F	49	A	1	0
44002	0.7	1.487	0.4	134	59.5	21.44	72.1	M	15	A	1	0
44003	0.8	2.8	0.7	117	91.7	28.84	101.6	M	16	W	1	0
44004	0.7	2.199	0.8	103	102.2	32	104.6	M	51	A	1	0
44005	0.8	2.569	850	95	55.4	23.88	77.4	F	22	M	1	0
44011	0.7	1.301	0.8	137	63.9	22.75	78.8	F	36	A	1	0
44013	0.7	2.896	0.2	107	73.8	25.57	95	F	51	W	1	0
44014	1	1.918	0.7	138	59.6	19.2	71.7	M	14	M	1	0
44016	0.8	1.929	0.3	131	91.9	29.8	107	M	44	W	1	0
44017	0.7	1.054	0.6	123	80.5	25.61	89	M	42	W	1	0
44020	0.8	2.699	522	136	76.3	23.01	84	M	18	W	1	0
44022	0.9	0.703	0.2	124	73.7	27.3	95.4	F	44	A	1	0
44031	0.6	2.012	0.8	99	82.7	25.22		M	16	W	1	0
44032	0.8	2.015	0.5	126	109.9	38.43	113.9	F	47	A	1	0
44033	0.9	1.747	0.3	100	68.3	23.49	89.5	F	47	W	1	0
44034	0.7	2.007	0.8	89	55.1	19.64	71.4	F	49	W	1	0
44035	0.8	1.406	0.2	102	65.7	21.4	77.4	M	28	A	1	0
44037	0.8	1.463	0.9	127	67.2	26.48	80.9	F	13	M	1	0
44038	0.7	2.059	0.1	146	55.1	18.82	65.5	M	15	H	1	0
44039	0.9	2.752	0.5	104	111.8	52.59	123.6	F	57	H	1	0
44040	0.8	0.879	0.5	111	78	27.9	94.7	M	42	O	1	0
44041	0.7	2.579	0.3	87	96.9	30.79	106.2	M	60	A	1	0
44042	0.8	0.983	0.9	85	73.2	26.53	99.8	M	52	M	1	0
44043	0.9	2.19	3.5	83	49.2	17.43	62.7	F	19	A	1	0
44046	0.5	0.581	3	96	45.5	18.44	65.2	F	16	O	1	0
44050	0.8	0.464	0.4	120	54.4	22.15	79.2	F	20	W	1	0
44051	0.8	1.421	1.2	92	81.9	23.98	90.2	M	32	W	1	0
44052	0.7	0.762	2.2	112	89.8	35.88	108.1	F	41	M	1	0
44058	0.6	0.903	0.2	66	63.6	28.8	90.2	F	38	A	1	0
44059	1	0.807	0.6	80	69.2	26.83	89.6	F	52	W	1	0
44063	0.7	1.523	0.1	129	92.2	32.59		F	40	W	1	0
44064	0.7	1.359	11.7	132	56.2	24.29	77.1	F	27	M	1	0
44065	0.9	0.711	2.2	121	71.5	24.2	78.8	F	16	W	1	0
44066	0.8	0.428	1.4	118	83.4	35.53	100.6	F	55	M	1	0
44067	0.7	0.499	0.4	134	88.9	35.3	100.4	F	20	A	1	0
44068	0.8	3.698	472.9	97	76.3	31.47	98.5	F	60	M	1	0
44071	0.8	2.365	0.5	134	104.8	33.87	106.4	F	43	W	1	0
44072	0.6	1.045	0.2	89	56.1	22.25	81.5	F	54	A	1	0
44073	1	2.123	0.5	112	85.4	28.77	96.8	M	34	W	1	0
44074	0.9	0.942	1.7	114	98.3	31.66	107	M	22	W	1	0
44077	0.8	1.792	0.8	144	72	26.61	89.8	F	12	H	1	0
44079	0.9	1.294	0.7	127	61.4	22.44	79.4	F	19	H	1	0
44081	0.9	0.613	1	86	58.3	20.75	78.7	F	25	W	1	0
44083	0.7	2.044	0.2	86	72.2	30.76	90.7	F	15	A	1	0
44084	1	1.212	0.3	117	64.9	20.44	78.2	M	22	M	1	0
44086	0.7	0.985	0.7	112	108.7	34.42	106.7	M	50	A	1	0
44089	0.9	0.55	0.3	106	53.2	20.12	80.6	F	44	O	1	0
44091	0.5	0.733	1.6	95	73.4	29.89	93	F	49	H	1	0
44092	0.9	0.769	0.3	70	71.3	24.41	92.1	M	47	W	1	0
44093	0.8	1.623	0.4	126	99.1	39	108.8	F	36	W	1	0
44095	0.7	1.147	0.2	134	83.5	31.5	103.6	F	24	A	1	0
44096	0.6	2.765	0.9	101	68.7	24.96	95.3	M	64	H	1	0
44098	0.8	1.014	0.2	115	67.1	21.06	81.7	M	34	W	1	0
44100	0.6	0.698	0.5	99	73.9	27.11	83.5	F	27	A	1	0
44109	0.7	1.149	0.5	114	77	27.78	95.1	M	42	A	1	0
44110	0.8	0.523	0.7	157	98.7	36.43	100.9	F	33	W	1	0
44112	0.8	1.516	0.3	118	87.4	34.79	115.7	F	32	M	1	0
44113	0.7	1.173	0.5	106	62.8	25.28	84.2	M	45	H	1	0
44114	0.9	1.982	1.2	139	74.9	27.68	98.3	F	14	M	1	0
44121	0.9	1.731	0.9	99	85.9	28.97	96.9	M	33	W	1	0
44122	0.8	0.969	0.3	139	50.1	20.72	68.5	F	16	W	1	0
44123	0.8	2.174	0.1	92	59.1	20.09	82.1	M	54	W	1	0
44124	0.6	1.846	64.9	143	60.8	22.44	90	F	37	W	1	0
44125	0.7	1.405	1.1	114	88.9	30.23	99.3	M	16	W	1	0
44126	0.8	1.662	0.4	101	113	31.87	123.9	M	60	W	1	0
44128	0.8	0.839	0.3	107	61.4	21.68	78.7	F	29	A	1	0
44129	0.9	1.709	0.1	103	70.1	26.19	95.5	F	51	H	1	0
44130	0.7	0.756	0.4	138	81.5	25.41	98.6	M	53	O	1	0
44131	0.7	1.575	0.4	111	62	20.34	79.6	F	26	W	1	0
44132	0.7	0.637	0.4	117				F	57	A	1	0
44133	0.8	3.971	312.2	94	65.6	23.44	86	F	47	W	1	0
44134	0.9	1.353	5.5	162	53.2	17.23	71.7	F	17	W	1	0
44142	0.9	3.826	0.4	118	62.6	18.73	69.2	M	28	O	1	0
44145	0.7	2.564	0.8	128	53.3	20.67	77.2	F	16	W	1	0
44148	0.8	3.033	14.3	141	94.3	37.21	97.8	F	32	M	1	0
44150	0.6	1.379	0.2	83	78.6	26.72	90.7	M	48	W	1	0
44154	0.9	2.654	0.4	143	110	32.77	120.9	M	35	W	1	0
44156	0.8	3.464	1	109	77	27.02	103	M	49	M	1	0
44159	0.8	1.606	0.9	150	52.5	19.69	72.5	F	18	W	1	0
44160	0.8	1.481	0.4	114	82.1	35.86	107.2	F	33	M	1	0
44163	0.7	0.93	1.5	120	52.4	21.02	80.6	F	45	W	1	0
44167	0.7	1.231	0.4	112	56.2	20.06	67.7	M	17	A	1	0
44169	0.8	1.828	0.8	121	77.8	24.09	93	M	32	W	1	0
44171	0.9	0.445	0.4	112	80.4	26.89	101.3	F	27	W	1	0
44173	0.9	1.603	0.3	129	83	24.62	98.9	M	33	W	1	0
44175	0.8	0.863	1	171	107.2	36.92	122.1	M	32	W	1	0
44177	0.8	2.439	1.1	135	75	27.05	85.4	F	26	A	1	0
44178	0.8	0.777	0.5	121	67.5	26.17	88.7	F	40	M	1	0
44180	0.9	1.706	1.5	126	110.8	35.53	119.7	M	45	H	1	0
44181	0.8	0.979	0.4	111	98.9	31.89	106	M	34	A	1	0
44182	0.6	0.851	1.8	125	97.4	36.89	113.2	M	59	H	1	0
44183	0.7	0.623	1	156	71.7	24.64	86.4	M	23	M	1	0
44184	0.6	4.312	0.2	125	218.2	66.16	152.8	M	49	W	1	0
44186	0.6	1.593	0.4	93	83.4	30.38	104.3	M	58	M	1	0
44187	0.6	1.555	0.5	138	95.2	33.02	106.9	M	46	W	1	0
44189	0.7	2.151	0.6	91	65.2	23.49	97.4	F	55	W	1	0
44194	0.8	2.72	1.7	127	91.9	31.14	104	M	36	M	1	0
44196	0.8	0.892	0.8	129	86.2	34.05	109	M	40	M	1	0
44197	0.8	1.814	0.3	110	123.7	46.67	117.8	F	23	A	1	0
44199	0.8	0.912	1	135	78.9	25.41	83.6	M	16	A	1	0
44202	0.8	2.995	0.1	128	59	20.42	73.5	M	17	H	1	0
44205	0.7	0.438	0.4	111	50.4	19.04	68.7	F	32	A	1	0
44206	0.9	3.478	3.5	147	69.3	27.38	91.5	M	45	M	1	0
44209	0.8	3.454	0.7	154	95.7	31.11	113.7	M	59	O	1	0
44211	0.7	0.914	0.3	148				M	25	A	1	0
44212	0.6	3.502	0.3	156	59.5	20.52	68	M	16	A	1	0
44213	0.9	1.486	0.6	104	56.9	22.59	85.5	F	50	W	1	0
44217	0.9	2.162	0.4	94	62.8	24.11	84.5	F	53	A	1	0
44218	0.7	1.117	0.2	93	97.9	34.89	112.6	M	64	H	1	0
44220	0.7	2.081	2.2	100	87.2	26.91	97.8	M	39	W	1	0
44221	0.8	0.73	0.4	112	82.9	23.41	88.4	M	27	A	1	0
44223	0.6	2.614	48.9	120	97.7	35.33	119.6	M	57	M	1	0
44224	0.9	0.495	3.3	125	45.2	19.36	64	M	12	H	1	0
44228	0.5	0.609	0.5	81	63.9	22.64	85.6	M	54	W	1	0
44230	0.7	1.202	1.4	118	57.4	22.2	72.3	F	17	W	1	0
44232	0.8	0.91	38.5	128	67.7	23.34	87.7	M	38	W	1	0
44236	0.8	1.003	0.2	124	34.4	16.34	61	M	12	W	1	0
44237	0.8	1.083	1.1	116	83.7	29.03	83.3	F	29	A	1	0
44238	0.7	1.725	0.3	118	89.6	30.08	106.6	M	61	W	1	0
44241	0.7	1.511	1.3	83	79.4	22.73	90.1	M	46	W	1	0
44243	0.7	2.095	1.5	123	124.2	33.8	115.6	M	60	M	1	0
44245	0.9	3.232	0.6	107	70.4	23.25		F	40	W	1	0
44246	0.8	1.62	0.3	166	49.4	18.75	64.5	F	16	A	1	0
44247	0.8	2.397	1	94	74.8	26.07	92.5	F	37	W	1	0
44249	0.8	0.655	0.3	88	83.8	28.73	103.5	M	57	H	1	0
44250	0.7	2.37	377	101	61.9	30.19	101.7	F	33	M	1	0
44251	0.8	1.201	0.4	117	57.3	22.02	75.8	F	16	A	1	0
44253	0.8	0.698	0.2	88	65.6	21.23	79.5	M	33	A	1	0
44254	0.9	1.805	0.1	148	73.2	22.67	83.3	M	23	W	1	0
44255	0.7	1.106	2.9	80	79.8	30.94	94.8	F	60	W	1	0
44261	0.8	1.466	0.1	176	134.2	39.99	129.9	M	45	W	1	0
44262	0.6	1.874	2.8	76	105.1	38.74	112	F	35	W	1	0
44264	0.7	1.113	0.3	131	98	29.81	97	M	38	A	1	0
44265	0.9	0.976	0.7	150	90.5	28.28	100	M	40	W	1	0
44266	0.6	2.685	1.1	99	64.8	27.9	93.5	F	39	H	1	0
44267	0.8	1.125	1.2	109	79	29.99	97.8	M	37	M	1	0
44269	0.8	1.406	2	135	59	23.4	79	F	40	W	1	0
44274	0.8	0.403	0.2	154	77.7	25.96	93	M	38	W	1	0
44275	0.7	1.43	0.2	101	69.9	21.99	89.6	M	62	A	1	0
44285	0.8	1.715	0.8	111	88.7	30.95	104.4	M	55	A	1	0
44286	0.8	1.911	0.9	123	82.4	30.01	104	M	46	M	1	0
44287	0.7	1.746	0.5	114	93.4	33.77	97.2	F	51	M	1	0
44288	0.8	4.489	1.3	117	85.4	24.24	103.9	M	51	A	1	0
44291	0.7	1.574	0.4	82	55.8	23.02	82.2	F	39	W	1	0
44298	1	0.75	0.4	138	98.5	31.62	113.4	M	61	A	1	0
44301	0.8	0.553	4.7	104	84.3	25.34	87.5	M	14	A	1	0
44303	1	3.401	1	124	72.7	25.27	86.9	M	32	H	1	0
44304	0.8	1.523	2.6	94	52.2	19.29	68.7	F	37	O	1	0
44305	0.8	1.798	0.5	137	78.7	26.36	101.5	M	53	W	1	0
44307	0.9	1.84	4.3	109	67.5	29.96	86.6	F	57	H	1	0
44309	0.7	1.114	1.7	125	78.5	25.17	81.8	M	19	A	1	0
44310	0.7	2.989	0.4	147	77.8	23.21	80	M	20	W	1	0
44312	0.8	1.897	3.9	105	55.4	23.15	76.5	F	36	H	1	0
44313	0.8	1.041	2.6	112	67.2	23.5	97.6	M	62	O	1	0
44315	0.6	3.36	0.5	130	45.2	18.94	65.4	M	13	A	1	0
44317	0.7	1.452	0.5	101	108.7	30.66	107.3	M	45	A	1	0
44318	0.8	1.276	1.2	127	41.6	18.34	67	F	31	O	1	0
44319	0.6	0.985	0.3	121	66.9	23.73	82	F	14	A	1	0
44320	0.8	1.192	0.7	118	102.2	28.58	105.2	M	48	W	1	0
44321	0.8	2.204	0.4	154	47.8	17.35	65.6	F	14	W	1	0
44326	0.8	2.003	0.3	113	78.1	30.28	99.2	F	40	W	1	0
44327	0.7	1.767	0.2	108	58.4	26.66	86	F	54	O	1	0
44328	0.7	1.368	10.2	113	88.2	34.2	105.6	F	23	H	1	0
44331	0.8	1.205	3	107	68.3	26.22	89.1	M	41	O	1	0
44334	0.8	2.623	0.8	98	78.9	26.27	85.3	M	18	W	1	0
44336	0.6	1.644	0.5	83	71	30.02	97.5	F	44	W	1	0
44338	0.7	1.964	49.3	103	68.8	24.26	89	F	32	A	1	0
44339	0.7	1.795	1.1	190	92.6	41.27	123.1	F	31	M	1	0
44341	0.8	0.878	0.5	117	52.9	19.2	69.8	M	12	A	1	0
44346	0.7	1.417	0.7	97	69.3	24.52	85.3	F	46	W	1	0
44347	0.8	1.965	0.4	138	80	22.18	79.7	M	19	A	1	0
44349	0.9	2.395	1.4	110	84	27.74	89.6	M	21	M	1	0
44351	0.7	0.697	1.2	109	81.8	24.45	93.4	M	57	W	1	0
44354	0.7	2.016	0.3	182	100	35.6	110	F	46	W	1	0
44355	1	3.574	1.5	167	61.2	24.52	80.8	M	15	W	1	0
44356	0.7	1.999	0.3	117	48.1	19.27	73.1	F	60	H	1	0
44358	0.8	1.053	1	144	60	22.12	75.5	F	25	M	1	0
44360	0.7	1.993	0.3	159	99.3	34.69	108.2	M	46	M	1	0
44363	0.8	1.563	4.3	145	80.4	28.18	96.8	M	36	M	1	0
44365	0.8	2.27	0.2	112	112.7	34.44	119	M	60	W	1	0
44369	0.9	1.055	0.5	131	83.4	33.49	108.1	F	56	W	1	0
44372	0.6	1.332	1.1	144	92.1	31.79	104.8	M	44	M	1	0
44375	0.6	2.863	0.6	123	72.4	25.9	93.4	M	30	M	1	0
44377	0.7	3.644	4.9	133	108.6	37.8	126	M	29	W	1	0
44378	0.6	1.549	0.6	124	44.8	18.77	70.1	F	13	W	1	0
44379	0.8	2.147	0.8	142	113.9	34.69	123.4	M	53	W	1	0
44380	0.7	3.135	0.4	161	81.3	29.83	100.6	M	54	H	1	0
44382	1	0.816	0.6	106	121.3	40.11	123.9	F	39	A	1	0
44384	0.8	1.411	0.9	134	98.4	30.17	105.8	M	32	A	1	0
44387	0.8	1.029	0.6	112	70.6	23.84	87.3	F	43	W	1	0
44389	0.8	2.123	2.2	126	71.2	24.64	83	M	19	M	1	0
44392	0.6	2.03	0.2	88	60.7	22.13	84.8	F	55	A	1	0
44393	0.8	1.537	0.5	123	60.7	21.48	77.2	M	24	W	1	0
44398	0.8	0.837	0.4	141	78.9	23.64	86.7	M	39	M	1	0
44400	0.7	0.928	0.3	112	70.3	24.1	88.8	M	60	W	1	0
44401	0.6	2.851	11.4	99	112.2	45	131.1	F	52	M	1	0
44404	0.9	1.316	2.7	139	60.3	20.19	80	M	50	W	1	0
44405	0.8	2.56	1.1	138	80.6	32.04	114	F	64	M	1	0
44406	0.8	1.487	0.6	96	99.6	37.35	114.6	F	24	H	1	0
44407	0.6	0.968	0.3	99	54.9	22.73	72	F	41	W	1	0
44408	0.9	1.264	2.3	141	57.4	19.42	73.7	M	27	M	1	0
44411	0.7	1.432	0.2	85	155.6	45.81	140.5	M	50	A	1	0
44412	0.7	3.64	13.3	95	92.4	33.17	100.4	F	34	W	1	0
44413	0.8	1.389	2	86	86	32.97	111.2	M	53	M	1	0
44414	0.9	2.512	0.3	110	96.3	30.53	99.4	M	33	A	1	0
44415	0.7	0.841	1.1	97	55.5	20.74	74	F	48	W	1	0
44416	0.8	2.342	0.7	141	46.3	20.74	77.9	F	12	W	1	0
44417	0.7	3.106	1.5	106	82.8	25.39	95.7	M	21	W	1	0
44418	0.7	1.215	11.3	144	85.9	27.36	98.9	M	43	W	1	0
44419	0.9	4.294	1.5	127	94.2	32.18	112.4	F	17	W	1	0
44421	0.7	1.218	0.5	128	49.1	19.67		F	19	H	1	0
44423	0.8	0.445	0.6	120	88.9	31.46	94.3	M	30	W	1	0
44424	0.6	1.658	0.6	134	105	37.38	105.6	F	62	A	1	0
44425	0.6	1.192	1.7	64	68	21.8	83.8	F	25	W	1	0
44427	0.8	2.055	0.9	101	76.8	23.01	84.1	M	24	W	1	0
44430	0.6	2.367	0.2	110	94.4	31.4	100	M	45	A	1	0
44431	0.7	2.917	32.7	68	100.8	39.62	106.4	F	47	H	1	0
44442	0.8	1.424	4.9	97	57.9	23.02	73.2	F	45	A	1	0
44443	0.9	0.998	0.6	134	71.5	28.14	95.5	M	35	H	1	0
44444	0.7	2.977	0.6	97	58.6	22.14	78.2	M	58	O	1	0
44445	1.2	1.66	0.3	151	70.4	25.33	94.5	F	30	W	1	0
44446	0.7	0.634	2.1	81	81.3	28.63	99	M	48	A	1	0
44452	0.9	1.404	1	94	70.2	23.9	89.2	M	27	M	1	0
44453	0.7	1.331	157.6	88	56.4	21.2	70.2	F	42	O	1	0
44454	1.4	1.09	1.4	125	81.1	25.71	95	M	29	W	1	0
44455	0.7	1.623	0.3	108	84.3	31.42	99.7	F	64	W	1	0
44456	1	1.966	0.5	135	99.2	29.65	103.4	M	43	W	1	0
44457	0.9	1.594	5.7	130	90.2	31.28	110.3	M	61	W	1	0
44458	0.9	4.252	0.3	151	59.1	24.1	82	F	33	M	1	0
44459	0.9	1.265	0.9	91	56.3	17.83	72.7	M	16	M	1	0
44461	0.7	1.814	0.6	166	71.8	22.69	86.5	F	22	W	1	0
44467	0.9	1.94	2.2	88	86	36.17	101	F	16	A	1	0
44468	0.7	4.001		91	56	21.5	81.6	F	19	M	1	0
44469	0.8	1.261	0.3	72	69.1	26.76	93.7	F	34	W	1	0
44471	0.8	1.417	5	133	50.9	17.86	62.5	M	14	A	1	0
44472	0.9	1.166	0.5	147	49.5	21.2	73.6	M	12	W	1	0
44475	0.8	1.242	0.5	139	66.8	26.46	92.9	M	44	M	1	0
44477	0.8	1.28	1	122	110.7	43.57	113.6	F	19	A	1	0
44478	0.8	3.293	0.6	102	73.3	29.74	99.7	F	36	M	1	0
44480	0.9	3.156	0.4	116	93	29.32	112	M	50	W	1	0
44481	0.7	1.068	1.7	97	64.5	25.61	99.8	F	51	H	1	0
44484	0.9	1.65	2.3	120	80.1	25.22	91.4	M	16	W	1	0
44486	0.7	1.052	0.3	116	89.1	34.46	100.5	F	29	W	1	0
44487	0.8	2.207	0.2	100	103.8	31.37	112.5	M	62	W	1	0
44488	0.7	0.787	0.3	72	59.8	21.89	80.4	F	27	A	1	0
44495	0.6	2.388	2.5	105	70.9	24.11	83.3	M	36	O	1	0
44496	0.9	1.339	0.7	135	94.4	29.4	96.3	M	18	W	1	0
44501	0.7	0.952	1.7	116	69.1	21.71	79	M	27	A	1	0
44509	0.6	1.234	0.1	102	96.7	29.48	94.3	M	32	O	1	0
44510	0.8	0.756	0.2	124	70.2	22.18	79.6	M	16	H	1	0
44513	0.8	1.952	0.3	101	85.6	29.58	104.3	M	33	M	1	0
44514	0.7	1.617	4.8	97	64.7	24.44	96.4	F	58	W	1	0
44516	0.8	1.731	0.6	145	49.5	18.23	67.5	M	19	M	1	0
44517	1	1.12	0.6	93	100.2	32.31	118.3	M	61	W	1	0
44519	0.5	1.11	0.9	170	56.9	22.91	75.1	M	14	W	1	0
44523	0.8	1.529	0.5	117	44.1	16.4		F	14	W	1	0
44524	0.6	0.8	1.1	96	100.8	31.28	118.7	F	33	M	1	0
44527	0.8	1.048	0.1	102	134.6	46.25	125	F	41	W	1	0
44528	0.8	2.477	3.9	106	94.4	34.93		M	61	M	1	0
44532	0.9	2.79	18	92	91.8	26.25	97.5	M	63	W	1	0
44534	0.8	1.793	0.8	106	64.4	22.71	75.4	F	36	W	1	0
44536	0.6	1.656	0.6	105	63.7	28.12	96.1	F	37	W	1	0
44537	0.8	1.207	0.4	149	93.4	32.02	102.3	M	16	M	1	0
44539	0.7	1.512	2	137	78.7	27.88	90.1	M	19	M	1	0
44540	1	1.505	0.4	124	75.4	25.31	90.4	M	36	M	1	0
44545	0.6	2.421	1.5	129	88.1	34.07	109.8	F	54	W	1	0
44546	1	2.131	13.9	97	63.5	23.24	97.8	F	63	W	1	0
44547	0.8	0.818	0.3	74	46.3	19.15		F	16	H	1	0
44548	0.8	0.671	0.2	136	58.4	22.5	76.2	F	13	A	1	0
44549	0.8	1.909	49.8	130	87.4	36.15	104.4	F	33	M	1	0
44554	0.9	1.75	1.4	108	88	26.51	87.6	M	26	O	1	0
44555	0.9	1.656	0.2	121	56.4	22.37	75.6	F	12	A	1	0
44556	0.8	2.059	0.9	102	84.8	30.52	104	M	64	M	1	0
44558	0.7	1.573	0.4	103	60.2	19.28	69.5	M	21	A	1	0
44559	0.7	1.483	0.9	120	73.8	30.56	94.2	F	45	H	1	0
44564	1	1.178	0.5	92	89.5	36.22	106	F	40	W	1	0
44565	0.9	3.446	5	119	32.4	16.3	62.2	F	23	O	1	0
44566	0.8	1.837	0.6	141	71	23.21	77.3	M	18	W	1	0
44567	0.9	3.343	0.8	118	93.9	39.9	110.7	F	31	M	1	0
44568	0.7	3.087	0.2	111	103.9	39.74	119.7	F	35	W	1	0
44570	0.7	2.892	0.2	106	70.1	27.8	97.5	F	38	M	1	0
44571	0.7	0.857	1.1	114	52.7	19.79	70.4	F	15	A	1	0
44572	0.8	0.557	0.7	122	71.4	27.14	94	F	60	A	1	0
44573	0.9	1.343	0.4	127	68.2	26.91	95.5	M	30	M	1	0
44575	0.8	0.823	0.3	149	68.4	25.71	93.6	F	40	M	1	0
44576	0.8	1.299	0.4	89	88.3	31.66	104.8	F	45	M	1	0
44578	0.7	1.194	0.3	80	82.8	26.13	101.6	M	53	W	1	0
44579	0.6	3.533	1.5	111	93.2	26.09	104.2	M	59	A	1	0
44580	0.9	3.576	0.7	140	89.5	32.25	108.2	F	32	M	1	0
44586	0.9	0.812	0.2	142	71.9	28.19	94.9	F	30	M	1	0
44588	0.7	0.95	2.4	126	108.6	38.25	122.1	M	53	W	1	0
44589	0.8	0.825	0.5	133	94.5	35.52	120.6	F	37	M	1	0
44591	0.7	1.133	0.7	99	59.9	26.24	86.9	F	17	M	1	0
44592	1	1.406	0.6	98	58.2	21.15	75.1	F	24	W	1	0
44593	0.7	0.459	7.6	122	60.2	20.81	75.1	M	15	H	1	0
44595	0.9	1.3	0.4	103	92.2	36.47	100.5	F	40	H	1	0
44600	0.7	0.723	0.3	116	77.7	22.75	94.7	M	62	A	1	0
44602	0.6	0.552	1.1	142	90.7	24.99	93	M	25	A	1	0
44605	0.8	2.428	0.5	114	96	34.5	112.4	M	30	A	1	0
44608	0.8	1.509	0.7	132	44.2	18.64	71.7	F	20	M	1	0
44609	0.8	4.44	168.8	136	84.1	34.74	94	F	34	M	1	0
44614	0.7	2.295	0.6	101	83.7	26.01	101.6	F	62	A	1	0
44617	0.7	0.955	1	130	88.4	33.6	108	F	53	A	1	0
44618	0.8	1.051	0.9	88	59.1	25.38	88	F	38	H	1	0
44620	0.8	1.138	0.4	145	53.1	21.16	78.5	F	31	M	1	0
44621	0.9	2.353	0.1	117	78.6	29.51	103.8	F	55	A	1	0
44623	1	2.77	0.6	198	83.8	31.35	105.5	F	25	M	1	0
44624	0.9	1.437	0.2	165	64.1	20.37	90.4	M	52	W	1	0
44627	0.7	0.843	1.2	123	89.2	29.94	109.1	M	60	W	1	0
44633	1	1.544	0.2	123	87	27.49	103.3	M	60	W	1	0
44636	0.9	1.433	0.4	126	62	21.81	77	M	48	A	1	0
44637	0.8	1.583	0.5	112	64.8	22.99	80	M	63	A	1	0
44638	0.6	2.377	0.7	157	89.8	30.11	99.2	M	27	A	1	0
44642	0.8	2.203	0.2	116	50	20.84	68.6	F	21	A	1	0
44643	0.7	1.63	0.2	107	57.2	21.04	83.7	F	56	W	1	0
44644	0.8	1.957	10.4	102	75.4	27.46	90	F	42	W	1	0
44645	1.1	0.646	0.2	132	74.7	25.25	79.5	M	18	A	1	0
44647	0.6	0.541	0.4	114	85.9	27.7	90.3	M	42	A	1	0
44659	0.8	1.304	1.2	126	89.3	28.15	97.2	M	48	A	1	0
44661	0.6	1.294	0.6	102	90.3	34.2	111.8	F	60	W	1	0
44663	1.1	0.9	0.9	113	62.7	23.57	81.2	F	41	H	1	0
44664	0.7	2.033	0.7	104	59.7	19.21	68	M	23	O	1	0
44667	0.8	1.322	0.4	113	84.3	28.13	99.1	M	34	W	1	0
44670	0.9	2.278	0.9	215	55.9	23	74	F	16	A	1	0
44671	0.8	3.592	0.5	133	90	28.47	96.1	M	48	A	1	0
44672	0.7	2.28	1.4	93	95.4	33.88	116.5	F	59	W	1	0
44673	0.7	2.021	1.6	89	71.3	31.44	93.3	F	64	W	1	0
44674	0.8	1.653	0.2	102	80	25.51	88.7	M	45	M	1	0
44676	0.7	2.003	2	62	95.2	33.97	99.3	F	59	A	1	0
44677	0.6	0.844	0.3	125	81.7	28.47	95.3	M	24	H	1	0
44681	0.8	2.361	11.1	95	66.3	25.33	93.9	F	53	M	1	0
44684	0.8	1.07	1.7	126	129.1	42.45	132	M	61	A	1	0
44685	0.9	2.602	7	100	136	45.44	143.7	M	57	W	1	0
44691	0.6	1.687	0.5	101	76.9	27.28	96.2	M	60	A	1	0
44692	0.8	2.039	0.8	113	43.4	16.42	69.7	F	49	W	1	0
44693	0.7	1.294	0.4	111	90.9	27.26	99.1	M	31	W	1	0
44694	0.8	2.252	0.9	106	86.1	27.08	100	M	37	M	1	0
44695	0.6	3.209	0.2	111	118	41.76	107.9	F	41	A	1	0
44696	0.9	1.244	1	116	57.2	22.74	84.5	F	56	O	1	0
44701	0.7	0.989	0.2	126	77.9	23.94	88	M	44	W	1	0
44704	0.7	1.651	0.2	152	121.7	32.01	113.4	M	15	A	1	0
44706	0.7	2.894	0.5	133	79	26.95	104.2	M	50	M	1	0
44710	0.7	1.501	0.8	124	84.2	28.49	97.3	M	29	M	1	0
44711	0.7	2.394	2	102	90.3	38.22	115.5	F	44	H	1	0
44712	0.7	1.872	563.5	115	73.3	29.59	96.8	F	48	H	1	0
44713	0.6	1.332	0.4	144	99.1	36.53	119.9	F	14	M	1	0
44715	0.6	2.838	0.2	108	110.2	34.32	104.8	M	17	W	1	0
44720	0.7	2.585	0.3	89	103.6	31.38	117.5	M	58	W	1	0
44726	0.7	0.679	0.9	128	84	30.56	100.5	M	34	M	1	0
44727	0.8	1.534	1.2	89	70.2	28.12	90.5	F	37	M	1	0
44731	0.9	3.072	0.3	111	62.2	29.95	94.7	F	60	H	1	0
44732	0.7	0.75	6.8	123	67.6	26.71	93	F	53	H	1	0
44733	0.8	1.08	0.2	90	63.4	25.72	92.3	F	44	W	1	0
44734	0.8	2.828	1.8	144	93.8	32.38	106.3	M	29	M	1	0
44735	0.7	2.92	1.3	122	75.3	24.12	93.9	M	33	W	1	0
44736	0.6	2.84	0.1	116	77.3	22.63	89	M	48	W	1	0
44738	0.9	1.201	0.7	122	84.2	29.38	98.2	M	52	H	1	0
44747	0.8	1.658	0.2	142	92.9	32.34	104	M	16	M	1	0
44749	0.5	0.809	2	79	46.2	15.44	69.8	F	59	A	1	0
44750	0.5	2.412	27.8	115	100.7	35.09	119	F	49	W	1	0
44751	0.8	1.237	0.5	118	87.3	27.87	88.3	M	19	M	1	0
44758	1	2.019	0.2	112	59.4	29.5	91.1	F	59	H	1	0
44760	0.7	1.259	0.5	112	88.4	30.16	109.2	M	46	H	1	0
44761	0.8	2.993	0.4	152	48.6	22.61	79.2	F	12	M	1	0
44762	0.8	0.595	0.3	175	52.5	19.57	70.4	M	14	H	1	0
44765	0.7	0.979	1	119	53.3	22.27	77	F	39	M	1	0
44767	0.8	0.856	0.9	83	73.2	23.23	85.2	M	38	W	1	0
44768	0.6	1.098	0.2	95	89.7	31.74	94.4	M	34	H	1	0
44769	0.8	0.754	19.5	123	92.8	30.72	111.5	M	27	M	1	0
44772	0.7	1.453	0.5	117	69.4	25.37	93	M	12	W	1	0
44775	0.7	0.811	1.1	95	48.5	22.88	81.2	F	35	H	1	0
44778	0.7	1.803	0.3	152	61	29.25	86	F	53	W	1	0
44779	1	1.247	2.5	103	58	20.77	72.7	F	17	W	1	0
44780	0.7	2.816	0.4	104	112.2	42.18	120.9	F	49	W	1	0
44781	0.8	0.807	0.2	81	74.3	30.89	101.1	F	58	M	1	0
44782	0.7	2.898	0.3	123	78.6	23.65	94.3	M	53	H	1	0
44783	0.7	0.934	2.6	86	60.8	20.13	77.2	M	34	A	1	0
44784	0.8	0.542	0.5	124	72	26.38	85.5	F	52	W	1	0
44787	0.6	1.47	1.8	135	54.9	18.43	73.5	M	17	H	1	0
44789	0.7	1.665	0.3	97	72.3	27.93	92	F	36	W	1	0
44790	0.8	1.149	2.8	109	71.1	23.95	75	F	50	W	1	0
44791	0.9	1.445	301.7	92	85.8	28.31	101.5	M	64	H	1	0
44792	0.8	1.834	0.3	102	50.9	18.43	76.9	F	53	W	1	0
44793	0.8	3.657	1.3	89	69.3	28.55	92.6	F	51	O	1	0
44795	0.6	1.668	62.1	139	117.3	34.76	117.1	M	61	W	1	0
44796	0.8	0.658	1.3	141	96.6	36.05	107	F	22	H	1	0
44798	0.7	1.407	0.8	126	49.3	19.72	69.2	F	13	W	1	0
44807	0.5	1.103	0.3	100	83.8	32.9	104.5	F	56	A	1	0
44813	1	0.966	0.3	104	69.3	23.42	83.8	M	46	O	1	0
44815	0.7	1.495	0.7	110	65.7	22.6	84.1	F	21	W	1	0
44818	0.7	0.85	2	230	90.7	35.25		F	41	A	1	0
44824	0.8	0.761	1.1	115	94.2	37.97	119	F	26	H	1	0
44825	0.9	1.298	1	109	56.1	20.07	78.5	F	50	W	1	0
44827	0.6	3.285	50.6	117	105.1	36.45		M	32	M	1	0
44831	0.8	1.968	0.4	83	76.3	23.26	91.1	M	48	W	1	0
44836	0.9	1.633	1.6	141	94	26.79	97.2	M	20	W	1	0
44840	0.8	2.232	1.9	123	97.5	35.6	101.4	F	13	A	1	0
44843	0.8	3.208	0.2	139	79	32.3	92.9	F	24	O	1	0
44848	0.8	3.484	0.4	135	86.1	30.25	96.8	M	40	M	1	0
44849	0.9	0.487	8.5	107	73.4	24.16	82.5	F	34	A	1	0
44852	0.7	2.185	0.2	91	96.9	30.24	106	F	42	W	1	0
44853	0.7	2.195	0.4	106	68.6	24.45	86.5	M	52	O	1	0
44856	0.7	0.686	0.4	126	78.6	25.93	95.5	M	41	A	1	0
44857	0.8	1.823	0.9	96	52.4	20.24	72.4	F	16	A	1	0
44863	0.8	0.757	0.3	119	61.7	26.36	87.8	F	32	M	1	0
44864	0.9	0.964	0.1	131	77.9	25.73	102.4	M	35	W	1	0
44865	0.8	1.716	3	109	58.6	22.44	81	F	49	W	1	0
44867	0.7	1.001	14.7	100	77.3	30.89	99.9	F	29	W	1	0
44869	0.7	0.805	0.4	98	92.1	29.53	108.8	F	45	W	1	0
44870	0.8	1.413	89.3	102	69.4	26.94	95.5	F	62	W	1	0
44875	0.8	0.836	4.9	143	126.9	44.59	124	F	31	A	1	0
44876	1.1	0.582	0.2	144	53	25.35	88.6	F	55	M	1	0
44882	0.9	1.926	0.7	153	171.4	50.46	155.9	M	47	W	1	0
44883	0.7	2.611	7.7	102	102.2	31.97	111.1	M	50	A	1	0
44886	0.7	1.153	0.5	122	66.1	20.31	78.6	M	51	O	1	0
44888	0.6	2.162	0.1	97	101	31.49	100.4	M	22	O	1	0
44889	0.8	3.884	0.4	132	74.7	25.02	87.2	M	23	W	1	0
44890	0.7	1.756	0.4	115	69	23.27	76.5	M	18	A	1	0
44891	0.6	1.865	0.9	175	97.2	35.62	101.3	F	50	W	1	0
44892	0.8	0.491	0.5	112	70.7	24.07	93.2	M	45	M	1	0
44893	0.9	1.573	2.2	134	81.4	33.11	91.2	F	44	W	1	0
44895	0.7	0.717	7	140	73.4	23.04	74.7	M	16	A	1	0
44896	0.9	1.082	1.3	133	81.5	28.1	106.2	F	26	W	1	0
44900	0.9	0.958	0.8	113	42.4	17.49	65.2	F	19	O	1	0
44901	0.7	2.725	41.2	85	58.3	19.3	80.7	F	22	W	1	0
44903	0.9	0.909	0.6	114	113	37.37	117	F	28	A	1	0
44909	1	2.078	0.6	107	86.8	33.28	104.7	F	22	W	1	0
44910	0.7	1.69	0.1	121	70.6	24.26	95.5	M	62	M	1	0
44912	0.7	1.287	1.2	111	69	27.67	91.2	F	14	M	1	0
44913	0.7	1.951	4.7	114	74.5	30.61	92.9	F	15	W	1	0
44914	1.1	0.583	0.3	69	61.1	22.33	72.5	F	59	W	1	0
44922	0.7	0.573	0.5	116	64.8	22.58	83.2	F	15	W	1	0
44927	0.7	1.794	1.3	149	95.6	37.81	110.5	F	41	M	1	0
44930	0.9	3.508	0.3	135	109.6	36.12	117.5	M	36	M	1	0
44931	0.8	1.131	0.9	120	91.3	31.7	98.1	M	28	M	1	0
44932	0.8	2.942		130	60.3	20.62	71.5	M	16	A	1	0
44934	0.6	2.24	0.1	147	87.8	29.23	116.5	F	50	W	1	0
44937	0.9	2.947	1.9	124	101.2	38.18	118.3	F	49	W	1	0
44938	0.6	1.774	0.1	74	60.7	21.46	82.3	F	56	W	1	0
44939	0.8	2.629	0.5	106	116.5	29.93	113.5	M	56	W	1	0
44940	0.9	1.039	0.2	123	82.5	29.02	98.5	M	40	H	1	0
44941	0.7	1.387	1.1	110	63.5	23.87	88.3	F	64	W	1	0
44942	0.8	1.302	9.3	149	72.9	25.71	82.8	M	15	M	1	0
44943	0.8	0.975	0.2	126	95.4	30.28	103.2	M	20	W	1	0
44946	0.7	0.899	0.3	100	70.8	22.91	86.2	M	20	W	1	0
44947	0.6	1.475	0.7	105	68	28.19	76.9	F	16	A	1	0
44951	0.7	0.767	2.8	104	85.6	28.44	99.7	M	60	A	1	0
44952	0.8	2.99	1.5	188	94.9	36.61	119.3	F	13	M	1	0
44953	1	1.478	1.2	119	61.8	26.4	86.5	F	27	A	1	0
44954	0.7	0.72	0.3	84	64.7	21.77	79.5	F	38	W	1	0
44958	1	1.057	0.2	74	91.2	30.9	105.8	M	43	W	1	0
44959	0.7	1.253	0.6	107	55.6	18.97	79	M	62	W	1	0
44960	0.7	3.15	0.9	113	139.2	47.77	142.2	F	26	A	1	0
44965	0.8	2.8	2.1	151	56.5	21.14	72.5	F	22	W	1	0
44966	0.8	1.277	0.3	147	49.8	21.58	66.7	M	12	O	1	0
44967	0.8	1.668	0.9	78	60.2	23.49	73.2	F	43	O	1	0
44970	0.8	1.855	0.2	107	127.5	48.94	123	F	56	W	1	0
44972	0.7	2.928	0.6	96	107.1	34.38	116	M	44	A	1	0
44973	0.7	3.974	0.1	118	68.2	28.35	97.5	F	47	M	1	0
44979	0.8	2.03	0.6	118	54.4	18.56	70.8	F	15	W	1	0
44989	0.8	0.742	3.1	128	58.1	26	84	F	27	H	1	0
44990	0.8	1.052	0.3	146	78.1	24.19	86.8	M	27	W	1	0
44991	0.7	0.904	0.4	120	57	20.46	75.2	M	30	A	1	0
44994	0.7	2.834	0.7	120	64.7	21.57	74.4	M	14	O	1	0
44996	0.7	0.756	0.4	150	82.7	31.28	95.4	F	41	H	1	0
44998	0.9	2.919	0.1	85	77.1	27.25	93	F	46	H	1	0
45001	0.7	0.863	0.8	97	44	17.58	71.4	F	17	M	1	0
45002	0.9	1.151	1.1	115	64.7	21.97	81	M	37	W	1	0
45004	0.9	2.964	0.7	119	87.9	28.03	90.4	M	19	A	1	0
45005	0.7	0.766	0.7	126	72.1	27.07	83	F	39	A	1	0
45006	0.8	1.148	0.2	133	95.5	35.51	115.5	M	49	A	1	0
45010	0.8	1.402	1	144	99.3	30.78	110.5	M	31	W	1	0
45011	1	2.761	3.1	144	162.6	49.14	152.5	M	18	W	1	0
45012	0.8	0.59	0.7	118	84.5	30.05	98.8	F	44	W	1	0
45015	0.9	1.485	3.8	128	54.9	18.28	69	M	18	W	1	0
45019	0.6	2.149	0.3	88	53	18.45	70.1	F	40	A	1	0
45020	0.8	0.68	6.1	94	93.8	39.81	116.9	F	59	W	1	0
45022	0.7	1.092	0.3	109	113.5	33.89	114.7	M	36	W	1	0
45023	0.6	2.703	0.3	96	94.9	35.89	109.5	F	52	W	1	0
45027	1	1.683	4.7	132	88.3	26.95	94	M	19	A	1	0
45031	0.7	0.605	0.4	156	80.1	30.41	99.8	F	50	M	1	0
45033	0.7	1.367	0.2	123	86.4	29.07	99.5	M	36	W	1	0
45034	0.7	2.083	1.2	133	79	27.73	102.4	F	47	W	1	0
45035	0.6	0.899	0.6	104	84.4	29.62	102	F	45	A	1	0
45036	0.8	2.227	0.3	119	60.2	23.02	81	F	42	W	1	0
45037	0.6	1.308	0.2	96	82.8	33.89	107.7	F	34	A	1	0
45044	0.8	0.412	0.1	110	85.6	31.4	98.2	F	42	W	1	0
45045	0.6	1.82	8.1	108	76.7	32.59	93.6	F	45	H	1	0
45046	0.8	1.597	0.8	125	48.9	19.1	70.7	F	13	W	1	0
45050	1	1.099	0.2	88	76.5	25.56	90	M	28	W	1	0
45051	0.9	1.144	0.1	108	96.2	33.21	114.8	M	57	A	1	0
45052	0.6	1.278	1	106	71.9	26.38	85.1	F	40	W	1	0
45054	1	2.187	0.4	150	82	27.08	90.9	M	24	M	1	0
45056	0.5	2.406	6.8	91	103.7	42.67		F	60	W	1	0
45058	0.8	2.155	1	120	82.5	28.85	96.6	M	38	W	1	0
45061	0.8	0.59	0.6	151	73.7	23.87	87.2	M	43	W	1	0
45063	0.8	1.518	0.7	121	97.7	32.46	114.2	M	29	M	1	0
45064	0.8	1.685	1.4	142	90.2	32.07	102.4	M	44	H	1	0
45066	0.7	3.687	5.6	142	49.9	23.73	79.5	F	12	A	1	0
45069	0.9	2.207	0.3	128	84.3	30.96	103.2	F	17	M	1	0
45070	0.7	1.001	0.6	126	92.2	32.59	99.2	M	23	A	1	0
45072	0.8	1.278	0.2	104	77.9	31.09	89.8	F	56	H	1	0
45073	0.5	1.188	1.5	140	62.4	20.68	88.1	F	32	W	1	0
45074	0.8	1.409	0.5	145	62.7	23.23	82	F	23	W	1	0
45081	0.8	1.175	0.2	100	61.3	23.89	86.7	F	35	W	1	0
45082	0.8	0.518	2.1	120	83.7	24.48	86	M	18	W	1	0
45084	0.7	1.84	3.1	99	125	40.03	137.9	M	43	M	1	0
45085	0.7	2.668	0.7	123	87.3	31	105.4	M	38	O	1	0
[truncated: 8,353 more rows]
