# Supplementary material for: Artificial intelligence may offer insight into factors determining individual TSH level
Source: PLoS One. 2020 May 20;15(5):e0233336. doi: 10.1371/journal.pone.0233336 (PMC7239447; doi:10.1371/journal.pone.0233336)
Supplement: S1 File — (IPYNB) [file pone.0233336.s002.ipynb]

# %% [markdown]
## Import the libraries

# %% [code]
import numpy as np
import pandas as pd
import os
import seaborn as sns

from sklearn.model_selection import train_test_split,cross_validate, cross_val_predict,GridSearchCV

from sklearn.ensemble import RandomForestRegressor,GradientBoostingRegressor,GradientBoostingClassifier
from sklearn.linear_model import LinearRegression, Ridge,SGDRegressor, LogisticRegressionCV
from sklearn.tree import DecisionTreeRegressor
from sklearn.svm import SVR,SVC
from sklearn.neural_network import MLPClassifier , MLPRegressor
from sklearn.discriminant_analysis import LinearDiscriminantAnalysis, QuadraticDiscriminantAnalysis
from sklearn.tree import DecisionTreeClassifier
from sklearn.ensemble import RandomForestClassifier
from sklearn.neural_network import MLPClassifier
import matplotlib.pyplot as plt
from scipy.stats import zscore, ks_2samp
from sklearn.metrics import classification_report,roc_curve, auc, mean_squared_error,make_scorer,mean_absolute_error,r2_score
from sklearn.metrics import (accuracy_score,confusion_matrix, classification_report, roc_auc_score,
f1_score, recall_score, precision_score, SCORERS)
import itertools
from sklearn.preprocessing import LabelBinarizer
from sklearn.model_selection import cross_val_score

# %% [markdown]
## Load the data

# %% [code]
path = '/home/data/thyroid/'

# read the data
thyroid=pd.read_excel(os.path.join(path,'Thyroid1.xlsx'))
#path for output
result_path = '/home/data/thyroid/result'

# %% [markdown]
## Check if there are any duplicate subjects in the data

# %% [code]
if len(np.unique(thyroid['SEQN'])) == len((thyroid['SEQN'])):
    print("No duplicate records found in the dataset")
    print("There are %s subjects in this analysis"%len((thyroid['SEQN'])))
else:
    thyroid.duplicated(subset=['SEQN'],keep=False)
    len(np.unique(thyroid['SEQN']))
    thyroid.drop_duplicates(keep='first',inplace=True)
    

# %% [markdown]
### Remove any nans

# %% [code]
thyroid = thyroid.dropna()
if 'SEQN' in thyroid.columns:
    thyroid = thyroid.drop(columns='SEQN',axis=1)
print("There are %s subjects in this analysis after removing the nans"%(thyroid.shape[0]))
thyroid.head()


# %% [code]
# thyroid['Thyroid']=thyroid['Thyroid'].astype('object') #Changing Variable type to 'Object'
# thyroid['Elderly']=thyroid['Elderly'].astype('object') #Changing Variable type to 'Object'
thyroid['Gender']=thyroid.Gender.replace("F",0)
thyroid['Gender']=thyroid.Gender.replace("M",1)
thyroid['Gender']=thyroid.Gender.astype('int64')
thyroid['Elderly']=thyroid.Elderly.astype('int64')
thyroid['Thyroid']=thyroid.Thyroid.astype('int64')


# %% [code]
numeric = ['Free T4','Anti-TPO','T3','BMI','Age']
categorical = ['Gender','Ethnicity']
target = ['TSH']
features_to_use = numeric + categorical

# %% [markdown]
### Create dummy variables for categorical variables

# %% [code]
df = pd.get_dummies(thyroid[features_to_use+target], prefix='Gender', prefix_sep='_', columns=['Gender'])
df = pd.get_dummies(df, prefix='Ethnicity', prefix_sep='_', columns=['Ethnicity'])
df.index = range(0,df.shape[0])

# %% [markdown]
### Compute the zscore

# %% [code]
compute_zscore = True
include_TSH = True
if compute_zscore:
    """
    computes zscore for only numeric variables
    """
    if include_TSH:
        df_zscore = pd.DataFrame(zscore(df[numeric+target]),columns=[numeric+target])
        df[numeric+target] = df_zscore
    else:
        df_zscore = pd.DataFrame(zscore(df[numeric]),columns=[numeric])
        df[numeric] = df_zscore
else:
    scaler = MinMaxScaler()
    df[numeric] = scaler.fit_transform(df[numeric])
df.head()

# %% [markdown]
### Compute mean and standard deviation of target variable


# %% [code]
mean = thyroid['TSH'].mean()
std = thyroid['TSH'].std()

# %% [markdown]
### Split the dataset into training and testing dataset

# %% [code]
# Split the data into test and training set
# 70% training and 30% testing dataset

testing_dataset_size = 0.30
training_dataset_size = 1-testing_dataset_size
train_df, test_df = train_test_split(df, test_size=testing_dataset_size,shuffle=True,random_state=42)
print("Dataset is randomly split into %s%% test dataset and %s%% train dataset"%(testing_dataset_size*100,training_dataset_size*100))
print("Total number of subjects in training dataset: %s"%len(train_df))
print("Total number of subjects in testing dataset: %s"%len(test_df))


# %% [markdown]
### Drop the target variable from train and test dataset

# %% [code]
train_y = train_df[target]
train_df = train_df.drop(columns='TSH',axis=1)

test_y = test_df[target]
test_df = test_df.drop(columns='TSH',axis=1)

# %% [markdown]
### Hyperparameters tuning for random forest

# %% [code]
from sklearn.model_selection import RandomizedSearchCV
n_estimators = [int(x) for x in np.linspace(start = 200, stop = 2000, num = 10)]
max_features = ['auto', 'sqrt']
max_depth = [int(x) for x in np.linspace(10, 110, num = 11)]
max_depth.append(None)
min_samples_split = [2, 5, 10]
min_samples_leaf = [1, 2, 4]
bootstrap = [True]
parameters_grid = {'n_estimators': n_estimators,
               'max_features': max_features,
               'max_depth': max_depth,
               'min_samples_split': min_samples_split,
               'min_samples_leaf': min_samples_leaf,
               'bootstrap': bootstrap}
print(parameters_grid)

# Start tunign the parameters
rf = RandomForestRegressor()
rf_random = GridSearchCV(rf, parameters_grid,cv=5,n_jobs=-1,verbose=2)
# Fit the random search model
rf_random.fit(train_df, train_y['TSH'])
print(rf_random.best_params_)

# %% [code]


# %% [markdown]
### Compute cross-validation performance 

# %% [code]
est = RandomForestRegressor(n_estimators=800, criterion='mse', max_depth=10, min_samples_split=10, 
                           min_samples_leaf=4, max_features='sqrt',bootstrap=True, n_jobs=-1, 
                            random_state=42, verbose=2)
                           
score = cross_validate(est, train_df, train_y,scoring=['r2', 'neg_mean_absolute_error'],cv=5,n_jobs=5, 
                       verbose=1)
score

# %% [markdown]
### Hyperparameters tuning for SVR

# %% [code]
svr = SVR()
parameters_grid = {'kernel': ['rbf'],'gamma': [1e-4, 1e-3, 0.01, 0.1, 0.2, 0.5, 0.6, 0.9],
               'C': [1, 10, 100, 1000, 10000]
              }
svr_grid = GridSearchCV(svr, parameters_grid,cv=5,n_jobs=-1,verbose=2)
svr_grid.fit(train_df, train_y['TSH'])
print(svr_grid.best_params_)

# %% [markdown]
### Compute cross-validation performance

# %% [code]
# est = SVR(C=10000, gamma=0.0001,kernel='rbf')
est = SVR(C=10, gamma=0.01,kernel='rbf')

score = cross_validate(est, train_df, train_y,scoring=['r2', 'neg_mean_absolute_error'],
                       cv=5,n_jobs=-1, verbose=0)
score

# %% [markdown]
### Hyperparameter tuning for Gradient boosting

# %% [code]
parameters_grid_GB = {'learning_rate':[0.1,0.05,0.01,0.005,0.001], 
           'n_estimators':[100,250,750,1000,1250],
            'max_depth':[2,3,4],
            'min_samples_split':[2,4,6],
            'min_samples_leaf':[1,3,5],
            'max_features':[3,5,7]}

gb = GradientBoostingRegressor()
gb_grid = GridSearchCV(gb,parameters_grid_GB,cv=5,n_jobs=-1,verbose=2)
# Fit the random search model
gb_grid.fit(train_df, train_y['TSH'])
print(gb_grid.best_params_)

# %% [markdown]
### Compute cross-validation performance

# %% [code]
est = GradientBoostingRegressor(n_estimators= 1000, min_samples_split= 4, min_samples_leaf= 3, 
                                max_features= 3, max_depth= 2, learning_rate= 0.01)
score = cross_validate(est, train_df, train_y,scoring=['r2', 'neg_mean_absolute_error'],
                       cv=5,n_jobs=-1, verbose=0)
score

# %% [markdown]
### Create estimators for stacking regression

# %% [code]
from sklearn.ensemble import StackingRegressor
from sklearn.ensemble import RandomForestRegressor
from sklearn.experimental import enable_hist_gradient_boosting  
from sklearn.ensemble import HistGradientBoostingRegressor
from sklearn.linear_model import LassoCV
from sklearn.linear_model import RidgeCV
from sklearn.svm import SVR

estimators = [
    ('Random Forest', RandomForestRegressor(n_estimators=800, criterion='mse', max_depth=10, min_samples_split=10, 
                           min_samples_leaf=4, max_features='sqrt',bootstrap=True, n_jobs=-1, 
                            random_state=42, verbose=2)),
    ('Gradient Boosting', GradientBoostingRegressor(n_estimators= 1000, min_samples_split= 4, min_samples_leaf= 3, 
                                max_features= 3, max_depth= 2, learning_rate= 0.01)),
    ('Linear Regression',LinearRegression()),
    ('Support Vector Regression', SVR(C=10, gamma=0.01,kernel='rbf')),
    ('Multi-layer Perceptron',MLPRegressor(hidden_layer_sizes= 50, activation='relu', solver='adam', alpha=0.0001, 
                         learning_rate='constant', learning_rate_init=0.001, power_t=0.5, max_iter=1000, 
                         tol=0.0001,momentum=0.9, validation_fraction=0.1, beta_1=0.9, beta_2=0.999, 
                         epsilon=1e-08,n_iter_no_change=10))
]
stacking_regressor = StackingRegressor(estimators=estimators, final_estimator=RidgeCV(cv=5))

# %% [markdown]
### Compute the cross validation for each model.

# %% [code]
cross_val = {}
for ind,est in estimators + [('Stacking Regressor',stacking_regressor)]:
    y_pred = []
    print(ind)
    score = cross_validate(est, train_df, train_y,scoring=['r2', 'neg_mean_absolute_error'],cv=5,
                           n_jobs=-1, verbose=0)
    score.update({'mean_r2':np.mean(score['test_r2']),
                     'std_r2':np.std(score['test_r2']),
                     'mean_mae':np.mean(score['test_neg_mean_absolute_error']),
                     'std_mae':np.std(score['test_neg_mean_absolute_error'])})
    cross_val[ind]=score

sio.savemat(os.path.join(result_path,'cross_validation_regression_result.mat'),cross_val)
  


# %% [code]
cross_val['Stacking Regressor']

# %% [markdown]
### Compute feature importance for random forest

# %% [code]
importances = est_rfr.feature_importances_
std = np.std([tree.feature_importances_ for tree in est_rfr.estimators_],axis=0)
indices = np.argsort(importances)[::-1]

# Plot the feature importances of the forest
plt.figure(figsize=(12,8))
ax = plt.gca() 
plt.tight_layout()
title = "Top 5 important features in predicting TSH"
plt.title(title)
plt.bar(range(5), importances[indices][0:5],align="center")
plt.xticks(range(5), np.asanyarray(train_df.columns[indices][0:5]),rotation=45,ha='right')

plt.ylabel('Importance')
plt.xlabel('Features')
plt.xlim([-0.5, 4.5])
plt.tight_layout()
plt.savefig(os.path.join(result_path,'feature_importance_random_forest_regression_task.png'),bbox_inches='tight')
plt.show()

# %% [markdown]
### Functions for making plots

# %% [code]
def plot_regression_results(ax, y_true, y_pred, title, scores):
    """Scatter plot of the predicted vs true targets."""

    ax.plot([y_true.min()-1, y_true.max()+1],[y_true.min()-1, y_true.max()+1],'--r', linewidth=2)
    ax.scatter(y_true, y_pred, alpha=0.2)

    ax.spines['top'].set_visible(False)
    ax.spines['right'].set_visible(False)
    ax.get_xaxis().tick_bottom()
    ax.get_yaxis().tick_left()
    ax.spines['left'].set_position(('outward', y_true.max()+1))
    ax.spines['bottom'].set_position(('outward', y_true.max()+1))
    ax.set_xlim([y_true.min(), y_true.max()])
    ax.set_ylim([y_true.min(), y_true.max()])
    ax.set_xlabel('Measured TSH value')
    ax.set_ylabel('Predicted TSH value')
    extra = plt.Rectangle((0, 0), 0, 0, fc="w", fill=False,edgecolor='none', linewidth=0)
    ax.legend([extra], [scores], loc='upper left')
    title = title
    ax.set_title(title)


# %% [markdown]
### Fitting the models on testing dataset

# %% [code]
fig, axs = plt.subplots(3, 2, figsize=(12, 12))
axs = np.ravel(axs)

for ax, (name, est) in zip(axs, estimators + [('Stacking Regressor',stacking_regressor)]):
    ml = est.fit(train_df,train_y['TSH'])
    y_pred = ml.predict(test_df).reshape(-1,1)
    y_pred = np.concatenate(y_pred)
    y_pred_transformed = (y_pred * std)+mean
    test_y_transformed = (test_y*std)+mean
    score = ml.score(test_df,test_y)
    mae = mean_absolute_error(y_pred_transformed,test_y_transformed)
 
    plot_regression_results(ax, test_y_transformed['TSH'], y_pred_transformed,
        name,(r'$R^2={:.2f}$' + '\n'+r'$MAE={:.2f}$').format(score,mae))

plt.tight_layout(pad=2.0)
plt.savefig(os.path.join(result_path,'parity_plot.png'))
plt.show()


# %% [markdown]
## Classification problem

# %% [code]
df.head()

# %% [code]
target = thyroid['Thyroid']
target.columns = 'Thyroid'
target.index = range(0,len(target))

df_class= pd.concat([df,thyroid['Thyroid']],axis=1)

# %% [code]
df_class.head()

# %% [code]
display.mpl_style='default'
def check_data_imbalance(data,plot=True,title='Target variable for entire dataset'):
    target_count = data.value_counts()
    print('Class Low:', target_count[0])
    print('Class Normal:', target_count[1])
    print('Class Elevated:', target_count[2])
    print('Proportion:', round(target_count[0] / target_count[1], 2), ': 1')
    if plot:
        ax = target_count.plot(kind='bar', title=title,rot=45,figsize=(6,6))
        ax.set_ylabel("Frequency")
        ax.set_xticklabels(['Normal','Low','Elevated'])
        title = title.replace(" ","_")
        plt.tight_layout()
        plt.savefig(os.path.join(result_path,title))

check_data_imbalance(df_class['Thyroid'],plot=True,title='Target variable for entire dataset')

# %% [markdown]
# Split into training and testing dataset

# %% [code]
# Split the data into test and training set
# 70% training and 30% testing dataset

testing_dataset_size = 0.30
training_dataset_size = 1-testing_dataset_size
train_df, test_df = train_test_split(df_class, test_size=testing_dataset_size,shuffle=True,random_state=42)
print("Dataset is randomly split into %s%% test dataset and %s%% train dataset"%(testing_dataset_size*100,training_dataset_size*100))
print("Total number of subjects in training dataset: %s"%len(train_df))
print("Total number of subjects in testing dataset: %s"%len(test_df))


# %% [code]
check_data_imbalance(train_df['Thyroid'],plot=True,title='Train: Target variable for training dataset')

# %% [code]
check_data_imbalance(test_df['Thyroid'],plot=True,title='Test: Target variable for testing dataset')

# %% [code]
def make_confusion_matrix(fig,ax,cm, classes,title,cmap=plt.cm.Blues):

    # Normalize values
    cm = cm.astype('float')*100 / cm.sum(axis=1)[:, np.newaxis]
    cf = ax.imshow(cm, interpolation='nearest', cmap=cmap)
    tick_marks = np.arange(len(classes))
    ax.set_xticks(tick_marks)
    ax.set_yticks(tick_marks)
    ax.set_xticklabels(classes,rotation=45)
    ax.set_yticklabels(classes,rotation=45)
    cbar = fig.colorbar(cf, ax=ax)
    cf.set_clim(0,100)
    fmt = '.2f'
    thresh = cm.max() / 2.
    for i, j in itertools.product(range(cm.shape[0]), range(cm.shape[1])):
        ax.text(j, i, '{:.2f}%'.format(cm[i,j]),horizontalalignment="center",
                 color="white" if cm[i, j] > 50 else "black")
    ax.set_xlabel('Predicted label')
    ax.set_ylabel('True label')
    ax.set_title(title)
    plt.tight_layout()

    
def plot_confusion_matrix(fig,ax,y_test_set, y_pred,title):
    class_names = ['Low','Normal','Elevated']
    cnf_matrix = confusion_matrix(y_test_set, y_pred)
    np.set_printoptions(precision=2)
    plt.tight_layout()
    make_confusion_matrix(fig,ax,cnf_matrix, classes=class_names, title=title)
    
def tune_params(est,parameters,train_df,train_y,cross_val=5,njobs=-1,verbose=2):
    scorer = make_scorer(f1_score, average='weighted', greater_is_better=True)
    est_grid = GridSearchCV(est, parameters,cv=cross_val,n_jobs=njobs,verbose=verbose,scoring=scorer)
    est_grid.fit(train_df, train_y)
    return est_grid.best_estimator_

def compute_cross_validation(est,parameters,train_df,train_y,cross_val=5,njobs=-1,verbose=2):
    scorer = make_scorer(f1_score, average='weighted', greater_is_better=True)
    score = cross_validate(est, train_df, train_y,scoring=scorer,cv=cross_val,
                               n_jobs=njobs, verbose=verbose)
    return score

# %% [markdown]
## Use SMOTE-NC to balance the dataset 

# %% [code]
from imblearn.over_sampling import RandomOverSampler, SMOTENC, SMOTE
train_y = train_df['Thyroid']
# test_y = test_df['Thyroid']
#Specify the columns index for categorical variables
cat_col_index = list(range(6,13))

#Instantiate SMOTENC algorithm
sm = SMOTENC(categorical_features=cat_col_index, random_state=42, sampling_strategy='auto')
X_trainres, y_trainres = sm.fit_resample(train_df, train_y)
print("Check the distribution of target variable after SMOTENC")
check_data_imbalance(y_trainres,plot=True,title='After SMOTENC:Target variable for training dataset' )

# %% [code]
test_df.head()

# %% [code]
target = 'Thyroid'
train_y = X_trainres[target]
train_df = X_trainres.drop(columns=['Thyroid','TSH'],axis=1)
test_y = test_df[target]
test_df = test_df.drop(columns=['Thyroid','TSH'],axis=1)

# %% [markdown]
## Hyperparameter tuning 

# %% [code]
svc = SVC()
rfc = RandomForestClassifier()
gbc = GradientBoostingClassifier()
lr = LogisticRegression(max_iter=1000)

parameters_svc = [{
    'kernel': ['rbf'],'gamma': [1e-4, 1e-2, 0.01, 0.1, 0.2, 0.5, 0.6, 0.9],
    'C': [1, 10, 100, 1000, 10000]
}]

parameters_rfc = [{
    'bootstrap': [True],
    'max_depth': [80, 90, 100, 110],
    'max_features': ['auto', 'sqrt'],
    'min_samples_leaf': [3, 4, 5],
    'min_samples_split': [8, 10, 12],
    'n_estimators': [100, 200, 300, 1000,1600,2000]
}]

parameters_gbc = [{
    'learning_rate':[0.1,0.05,0.01,0.005,0.001], 
    'n_estimators':[100,250,750,1000,1250],
    'max_depth':[2,3,4],
    'min_samples_split':[2,4,6],
    'min_samples_leaf':[1,3,5],
    'max_features':[3,5,7]
}]

parameters_lr = [{'penalty' : ['l1', 'l2'],
                  'C':[0.0001,0.001,0.01,0.1,1]
                 }]

est_svc = tune_params(svc,parameters_svc,train_df,train_y,cross_val=5,njobs=-1,verbose=2)
print("Best parameters for SVM are %s"%est_svc)
est_rfc = tune_params(rfc,parameters_rfc,train_df,train_y,cross_val=5,njobs=-1,verbose=2)
print("Best parameters for Random forest are %s"%est_rfc)
est_gbc = tune_params(gbc,parameters_gbc,train_df,train_y,cross_val=5,njobs=-1,verbose=2)
print("Best parameters for Gradient boosting are %s"%est_gbc)
est_lr = tune_params(lr,parameters_lr,train_df,train_y,cross_val=5,njobs=-1,verbose=2)
print("Best parameters for Gradient boosting are %s"%est_lr)


# %% [markdown]
## Cross validation

# %% [code]
def make_prediction(est,train_df,train_y,test_df):
    est.fit(train_df, train_y)
    y_pred = est.predict(test_df)
    return y_pred

def get_classification_report(test_y,y_pred):
    classes = {'Low':0,'Normal':1,'Elevated':2}
    report = classification_report(test_y, y_pred,target_names=classes.keys(),output_dict=True)
    return report

def cross_val_classication(est,train_df,train_y,cross_val=5):
    """
    Computes cross-validated recall, precision and f1 scores for each class.
    """ 
    
    lb = LabelBinarizer()
    y_train = lb.fit_transform(train_y)
    scores ={}
    for i in range(0,3):
        recall = cross_val_score(est, train_df, y_train[:,i], cv=cross_val, scoring='recall')
        precision = cross_val_score(est, train_df, y_train[:,i], cv=cross_val, scoring='precision')
        f1 = cross_val_score(est, train_df, y_train[:,i], cv=cross_val, scoring='f1')
        if i==0:
            key = 'Low'
        elif i==1:
            key = 'Normal'
        else:
            key = 'Elevated'
        scores[key]=[recall,precision,f1,
                     np.mean(recall),np.std(recall),
                    np.mean(precision),np.std(precision),
                    np.mean(f1),np.std(f1)]
    return scores

# %% [markdown]
### Storing the best parameters for each model

# %% [code]
est_svc = ('Support Vector Classifier',SVC(C=100,gamma=0.9,kernel='rbf',probability=True))
est_rf = ('Random Forest Classifier',RandomForestClassifier(bootstrap= True, max_depth= 80, max_features= 'auto',
                             min_samples_leaf= 3, min_samples_split= 8, n_estimators= 200))
est_gb = ('Gradient Boosting Classifier',GradientBoostingClassifier(learning_rate= 0.1, max_depth= 4, max_features= 7, 
                                 min_samples_leaf= 5, min_samples_split= 2, n_estimators= 1250))
est_mlp = ('Multi-layer Perceptron',MLPClassifier(hidden_layer_sizes= 50, activation='relu', solver='adam', alpha=0.0001, 
                         learning_rate='constant', learning_rate_init=0.001, power_t=0.5, max_iter=5000, 
                         tol=0.0001,momentum=0.9, validation_fraction=0.1, beta_1=0.9, beta_2=0.999, 
                         epsilon=1e-08))
est_lr = ('Logistic Regression', LogisticRegression(C=1, class_weight=None, dual=False, fit_intercept=True,
                   intercept_scaling=1, l1_ratio=None, max_iter=1000,
                   multi_class='auto', n_jobs=None, penalty='l2',
                   random_state=None, solver='lbfgs', tol=0.0001, verbose=0,
                   warm_start=False))

est_stack = ('Stacking Classifier',StackingClassifier(estimators=[est_rf,est_gb,est_svc],cv=5,
                                                      final_estimator=LogisticRegression()))

scores_svc = compute_cross_val_f1_score(est_svc[-1],train_df,train_y,cross_val=5)
scores_rf = compute_cross_val_f1_score(est_rf[-1],train_df,train_y,cross_val=5)
scores_gb = compute_cross_val_f1_score(est_gb[-1],train_df,train_y,cross_val=5)
scores_mlp = compute_cross_val_f1_score(est_mlp[-1],train_df,train_y,cross_val=5)
scores_lr = compute_cross_val_f1_score(est_lr[-1],train_df,train_y,cross_val=5)
scores_stack = compute_cross_val_f1_score(est_stack[-1],train_df,train_y,cross_val=5)

# Save as a mat file
cross_val = {}
cross_val['SVC'] = scores_svc
cross_val['rf'] = scores_rf
cross_val['gb'] = scores_gb
cross_val['mlp'] = scores_mlp
cross_val['lr'] = scores_lr
cross_val['stack'] = scores_stack
sio.savemat(os.path.join(result_path,'cross_validation_classification_result.mat'),cross_val)
  

# %% [markdown]
### Extract classification report

# %% [code]
train_df.head()

# %% [code]
y_pred_svc = make_prediction(est_svc[-1],train_df,train_y,test_df)
report_svc = get_classification_report(test_y.values,y_pred_svc)

y_pred_rf = make_prediction(est_rf[-1],train_df,train_y,test_df)
report_rf = get_classification_report(test_y.values,y_pred_rf)

y_pred_gb = make_prediction(est_gb[-1],train_df,train_y,test_df)
report_gb = get_classification_report(test_y.values,y_pred_gb)

y_pred_mlp = make_prediction(est_mlp[-1],train_df,train_y,test_df)
report_mlp = get_classification_report(test_y.values,y_pred_mlp)

y_pred_lr = make_prediction(est_lr[-1],train_df,train_y,test_df)
report_lr = get_classification_report(test_y.values,y_pred_lr)

y_pred_stack = make_prediction(est_stack[-1],train_df,train_y,test_df)
report_stack = get_classification_report(test_y.values,y_pred_stack)

# Save as a mat file
test_report = {}
test_report['SVC'] = report_svc
test_report['rf'] = report_rf
test_report['gb'] = report_gb
test_report['mlp'] = report_mlp
test_report['lr'] = report_lr
test_report['stack'] = report_stack
sio.savemat(os.path.join(result_path,'classification_report_result.mat'),test_report)
  

# %% [code]
rep = pd.DataFrame(test_report)

# %% [code]
svc_low = pd.DataFrame([rep['SVC']['Low']])
svc_normal = pd.DataFrame([rep['SVC']['Normal']])
svc_high = pd.DataFrame([rep['SVC']['Elevated']])
svc_df = pd.concat([svc_low,svc_normal,svc_high],axis=1)

rf_low = pd.DataFrame([rep['rf']['Low']])
rf_normal = pd.DataFrame([rep['rf']['Normal']])
rf_high = pd.DataFrame([rep['rf']['Elevated']])
rf_df = pd.concat([rf_low,rf_normal,rf_high],axis=1)

gb_low = pd.DataFrame([rep['gb']['Low']])
gb_normal = pd.DataFrame([rep['gb']['Normal']])
gb_high = pd.DataFrame([rep['gb']['Elevated']])
gb_df = pd.concat([gb_low,gb_normal,gb_high],axis=1)

mlp_low = pd.DataFrame([rep['mlp']['Low']])
mlp_normal = pd.DataFrame([rep['mlp']['Normal']])
mlp_high = pd.DataFrame([rep['mlp']['Elevated']])
mlp_df = pd.concat([mlp_low,mlp_normal,mlp_high],axis=1)

lr_low = pd.DataFrame([rep['lr']['Low']])
lr_normal = pd.DataFrame([rep['lr']['Normal']])
lr_high = pd.DataFrame([rep['lr']['Elevated']])
lr_df = pd.concat([lr_low,lr_normal,lr_high],axis=1)

stack_low = pd.DataFrame([rep['stack']['Low']])
stack_normal = pd.DataFrame([rep['stack']['Normal']])
stack_high = pd.DataFrame([rep['stack']['Elevated']])
stack_df = pd.concat([stack_low,stack_normal,stack_high],axis=1)

# %% [code]
rep_df = pd.concat([rf_df,gb_df,lr_df,svc_df,mlp_df,stack_df],axis=0)
rep_df.index=['Random Forest','Gradient Boosting','Logistic Regression','SVC','Multi-layer perceptron',
              'Stacking Regression']
rep_df = rep_df.drop('support',axis=1)
rep_df = rep_df.round(2)

# %% [code]
rep_df

# %% [markdown]
### Compute feature importance for random forest

# %% [code]
importances = est_gb[-1].feature_importances_
std = np.std([tree.feature_importances_ for tree in est_gb[-1].estimators_],axis=0)
indices = np.argsort(importances)[::-1]

# Plot the feature importances of the forest
plt.figure(figsize=(12,8))
ax = plt.gca() 
plt.tight_layout()
title = "Top 5 important features in classifying Low, Normal and Elevated level of TSH"
plt.title(title)
plt.bar(range(5), importances[indices][0:5],align="center")
plt.xticks(range(5), np.asanyarray(train_df.columns[indices][0:10]),rotation=45,ha='right')
plt.ylabel('Importance')
plt.xlabel('Features')
plt.xlim([-0.5, 4.5])
plt.tight_layout()
plt.savefig(os.path.join(result_path,'feature_importance_random_forest_classification_task.png'),bbox_inches='tight')
plt.show()

# %% [markdown]
### Plot the confusion matrices

# %% [code]
fig, axs = plt.subplots(3, 2, figsize=(15, 18))
axs = np.ravel(axs)
for ax, (name,est) in zip(axs, [est_rf,est_gb,est_lr,est_svc,est_mlp,est_stack]):
    est.fit(train_df, train_y)
    y_pred = make_prediction(est,train_df,train_y,test_df)
    plot_confusion_matrix(fig,ax,test_y.values,y_pred,title=str("Performance of "+name))
plt.savefig(os.path.join(result_path,'confusion_matrices.png'))

# %% [markdown]
### Plot the ROC curves

# %% [code]
y_pred_svc = ('Support Vector Classifier',est_svc[-1].fit(train_df, train_y).decision_function(test_df))
y_pred_mlp = ('Multi-layer Perceptron',est_mlp[-1].predict_proba(test_df))
y_pred_stack = ('Stacking Classifier',est_stack[-1].fit(train_df, train_y).decision_function(test_df))
y_pred_lr = ('Logistic Regression',est_lr[-1].predict_proba(test_df))
y_pred_rfc = ('Random Forest Classifier',est_rf[-1].predict_proba(test_df))
y_pred_gb = ('Gradient Boosting Classifier',est_gb[-1].predict_proba(test_df))

# %% [code]
def compute_fpr(y_pred_prob,test_y,n_classes):

    # Compute ROC curve and ROC area for each class
    fpr = dict()
    tpr = dict()
    roc_auc = dict()
    for i in range(n_classes):
        fpr[i], tpr[i], _ = roc_curve(pd.get_dummies(test_y).values[:,i], y_pred_prob[:, i])
        roc_auc[i] = auc(fpr[i], tpr[i])
    return fpr,tpr,roc_auc

def plot_roc(ax,fpr,tpr,roc_auc,n_classes,name):

    colors = itertools.cycle(['magenta', 'darkorange', 'cyan'])
    for i, color in zip(range(n_classes), colors):
        if i ==0:
            c = 'Low TSH'
        elif i==1:
            c = 'Normal TSH'
        else:
            c = 'Elevated TSH'
        ax.plot(fpr[i], tpr[i], color=color, lw=2,label='{0} (area = {1:0.2f})'''.format(c, roc_auc[i]))

    ax.plot([0, 1], [0, 1], 'k--', lw=lw)
    ax.set_xlim([0.0, 1.0])
    ax.set_ylim([0.0, 1.05])
    ax.set_xlabel('False Positive Rate')
    ax.set_ylabel('True Positive Rate')
    ax.set_title(name)
    ax.legend(loc="lower right")


# %% [code]
fig, axs = plt.subplots(3, 2, figsize=(15, 18))
axs = np.ravel(axs)
for ax, (name, prob) in zip(axs, [y_pred_rfc,y_pred_gb,y_pred_lr,y_pred_svc,y_pred_mlp,y_pred_stack]):
    fpr,tpr,roc_auc = compute_fpr(prob,test_y,n_classes)
    plot_roc(ax,fpr,tpr,roc_auc,n_classes,str('Performance of '+name))

plt.tight_layout()
plt.savefig(os.path.join(result_path,'roc_plot.png'))
plt.show()
